# Supplementary material for: Integrated Transcriptomic and Metabolomics Analyses Reveal Molecular Responses to Cold Stress in Coconut (Cocos nucifera L.) Seedlings
Source: Int J Mol Sci. 2023 Sep 26;24(19):14563. doi: 10.3390/ijms241914563 (PMC10572742; doi:10.3390/ijms241914563)
Supplement: Supplementary file 1 [file ijms-24-14563-s001.zip]

Archive with 17 entries (16 files):
- Supplementary Material.pdf
- Table S1.pdf
- Tables S2-12.xlsx
- ╕╜═╝/
- ╕╜═╝/Figure S1.jpg
- ╕╜═╝/Figure S10a.jpg
- ╕╜═╝/Figure S10b.jpg
- ╕╜═╝/Figure S11.jpg
- ╕╜═╝/Figure S12.jpg
- ╕╜═╝/Figure S2.jpg
- ╕╜═╝/Figure S3.jpg
- ╕╜═╝/Figure S4.jpg
- ╕╜═╝/Figure S5.png
- ╕╜═╝/Figure S6.jpg
- ╕╜═╝/Figure S7.jpg
- ╕╜═╝/Figure S8.jpg
- ╕╜═╝/Figure S9.jpg
