# Supplementary material for: Integrated Transcriptomic and Metabolomics Analyses Reveal Molecular Responses to Cold Stress in Coconut (Cocos nucifera L.) Seedlings
Source: Int J Mol Sci. 2023 Sep 26;24(19):14563. doi: 10.3390/ijms241914563 (PMC10572742; doi:10.3390/ijms241914563)
Supplement: Supplementary file 1 [file ijms-24-14563-s001.zip › Tables S2-12.xlsx]

## Sheet: Table S2
Table S2. Summary of the sequencing data generated for RNA-seq and mapping of the coconut genome under LT30 and CK30 treatments.
Sample	Clean reads	Clean bases	GC Content	%≥Q30	Total Reads	Mapped Reads	Uniq Mapped Reads	Multiple Map Reads	Reads Map to '+'	Reads Map to '-'
LT30-1	21366198	6396940654	0.4811	0.9461	42732396	40,478,526 (94.73%)	38,260,186 (89.53%)	2,218,340 (5.19%)	22,159,059 (51.86%)	22,172,206 (51.89%)
LT30-2	20683904	6192953076	0.4786	0.9477	41367808	39,245,014 (94.87%)	37,146,521 (89.80%)	2,098,493 (5.07%)	21,452,403 (51.86%)	21,487,328 (51.94%)
LT30-3	20859198	6243023682	0.4804	0.9438	41718396	39,509,467 (94.71%)	37,380,435 (89.60%)	2,129,032 (5.10%)	21,571,137 (51.71%)	21,591,801 (51.76%)
CK30-1	22994162	6889409524	0.4752	0.9348	45988324	43,306,389 (94.17%)	41,212,710 (89.62%)	2,093,679 (4.55%)	23,359,129 (50.79%)	23,343,250 (50.76%)
CK30-2	22086215	6614502030	0.4631	0.9382	44172430	41,538,941 (94.04%)	39,562,503 (89.56%)	1,976,438 (4.47%)	22,390,611 (50.69%)	22,388,060 (50.68%)
CK30-3	20380104	6080252946	0.4737	0.9371	40760208	38,436,246 (94.30%)	36,667,921 (89.96%)	1,768,325 (4.34%)	20,706,440 (50.80%)	20,714,234 (50.82%)
Clean reads: Total number of pair-end Reads in Clean Data; Clean bases: Clean Data total number of bases; GC content: Clean Data GC content, namely, percentage of total bases of G and C in Clean Data; Q30%: percentage of bases with Clean Data mass value greater than or equal to 30;Total Reads: Number of Clean Reads, calculated by single end. Mapped Reads: the number of Reads compared to the refer…

## Sheet: Table  S3a
Table S3a. 23795 genes with FPKM value in RNA-seq under LT30 and CK30
#ID	LT30-1_Count	LT30-2_Count	LT30-3_Count	CK30-1_Count	CK30-2_Count	CK30-3_Count	LT30-1_FPKM	LT30-2_FPKM	LT30-3_FPKM	CK30-1_FPKM	CK30-2_FPKM	CK30-3_FPKM	FDR	log2FC
CUFF32.616.1	891	1034	856	1262	883	784	32.4706	38.4819	31.5542	41.1967	32.2657	29.3084	0.00991472	0.603852
CUFF30.738.1	236	292	218	1107	1136	837	2.89973	3.67477	2.70877	12.2245	14.0407	10.5864	1.55966e-08	-1.36435
COCN_GLEAN_10021019	38	100	47	434	358	458	2.67307	7.16077	3.35195	27.4628	25.3863	33.2234	1.16487e-05	-2.04604
COCN_GLEAN_10021014	174	109	276	474	338	350	9.5164	6.04419	15.2644	23.2147	18.5455	19.6641	0.367601	-0.385977
COCN_GLEAN_10021015	8083	5839	7581	9850	12327	8447	172.81	127.435	163.996	188.614	264.14	185.292	0.567321	0.147637
COCN_GLEAN_10021016	321	424	434	277	256	162	5.18529	6.98947	7.10319	4.00554	4.13991	2.68809	4.84829e-07	1.43502
COCN_GLEAN_10021017	15	21	18	57	80	68	1.15822	1.67274	1.40733	4.07677	6.45995	5.62412	0.0186388	-1.2373
COCN_GLEAN_10021010	3008	3027	3091	146	110	146	74.8649	76.9266	77.8373	3.24756	2.72913	3.7249	1.02813e-110	5.12487
COCN_GLEAN_10021011	3464	3706	3526	2403	2513	1975	57.8263	63.161	59.5707	35.9292	42.0443	33.83	1.66207e-14	1.29552
COCN_GLEAN_10019425	208	126	232	3817	3434	2664	2.33116	1.43786	2.63458	38.4618	38.7204	30.7456	9.97761e-37	-3.43382
CUFF40.610.1	450	705	609	311	283	286	47.5608	76.091	65.1765	29.445	29.9575	30.9853	7.22769e-09	1.65059
CUFF23.216.1	278	252	328	313	406	249	6.45807	5.98864	7.71623	6.52312	9.47634	5.93175	0.0995578	0.487552
COCN_GLEAN_10018686	64	104	89	221	281	174	3.29662	5.48555	4.63493	10.2071	14.5252	9.18044	0.0617282	-0.710874
CUFF33.618.1	624	681	567	311	261	309	20.9043	23.3115	19.2184	9.33319	8.74682	10.6112	2.47676e-12	1.72841
Cocos_nucifera_newGene_389	260	262	300	62	102	53	2.48004	2.55124	2.89259	0.526816	0.970853	0.518475	1.37773e-13	2.55165
CUFF45.720.1	1308	979	1103	3774	3291	3097	20.3979	15.5897	17.4087	52.722	51.4397	49.5599	9.68191e-07	-0.920776
Cocos_nucifera_newGene_381	57	59	64	523	303	118	0.84942	0.767522	1.20181	6.20995	4.64308	2.1851	0.00150498	-1.61281
Cocos_nucifera_newGene_380	185	207	135	4	85	16	1.58122	1.74535	1.2374	0.026087	0.653079	0.119689	0.00112756	2.73693
Cocos_nucifera_newGene_382	343	431	393	201	252	140	12.9196	16.6502	14.8892	6.80223	9.32117	5.3867	2.93423e-08	1.63764
Cocos_nucifera_newGene_387	305	116	223	299	337	260	1.9515	0.781141	1.46772	1.71009	2.06948	1.49128	0.70676	0.170166
CUFF1.1172.1	226	217	190	132	157	93	16.8709	16.5061	14.3385	8.7879	11.7474	7.06241	3.09503e-06	1.38762
COCN_GLEAN_10004529	364	520	547	4	6	2	11.5928	16.9031	17.6155	0.103184	0.164886	0.060844	8.0409e-48	7.33197
COCN_GLEAN_10004528	5589	6018	4753	5591	5010	5606	194.052	213.311	166.991	173.882	174.341	199.718	0.00381964	0.661547
COCN_GLEAN_10019077	957	105	259	308	358	363	23.9846	2.66522	6.56757	6.90982	8.97231	9.31109	0.187636	0.927224
COCN_GLEAN_10010809	421	286	321	861	851	614	4.95013	3.43373	3.81221	9.07007	10.0295	7.40653	0.0437159	-0.507176
COCN_GLEAN_10010808	274	97	156	4758	1526	1095	1.8337	0.658989	1.05699	28.5765	10.2515	7.53249	4.5952e-08	-2.97703
COCN_GLEAN_10004520	60	44	31	262	157	144	6.60011	4.97395	3.42476	26.0159	17.4354	16.3573	0.00143168	-1.34978
COCN_GLEAN_10004523	475	756	631	507	423	328	13.4509	21.8541	18.0694	12.8446	12.0049	9.52349	1.47567e-05	1.23805
Cocos_nucifera_newGene_1314	45	49	18	76	84	101	1.94438	1.89968	0.777819	2.434	2.93993	3.64692	0.342814	-0.562485
COCN_GLEAN_10004526	117	144	138	492	421	438	3.09437	3.91525	3.71303	11.7359	11.24	11.9622	2.58223e-05	-1.09106
COCN_GLEAN_10012807	205	203	280	20	15	41	11.1576	11.2805	15.4411	0.944511	0.777192	2.2818	1.75169e-13	3.67716
CUFF47.289.2	509	533	524	347	290	166	17.0626	18.2233	17.7652	10.4106	9.74204	5.69402	3.05234e-09	1.64274
CUFF1.1378.1	151	291	184	172	122	121	7.83235	15.4197	9.66287	7.9783	6.33332	6.43475	0.00118833	1.25356
CUFF28.552.1	52	14	13	198	69	55	1.9361	0.525099	0.494079	6.65389	2.59457	2.10067	0.104899	-1.23457
COCN_GLEAN_10009364	8	5	14	137	66	56	0.155199	0.105869	0.286874	2.60575	1.39996	1.21814	0.00014774	-2.44132
CUFF37.66.1	111	95	94	90	52	85	6.00339	5.22829	5.13486	4.35581	2.79356	4.72991	0.0103912	1.03482
CUFF20.172.1	8999	15957	12766	4902	3860	3498	120.983	219.007	173.662	59.0226	52.0062	48.2409	7.24255e-16	2.2799
COCN_GLEAN_10015355	938	1314	1002	937	858	706	28.0826	40.1795	30.3654	25.122	25.7337	21.693	1.43749e-05	1.04687
COCN_GLEAN_10015356	2917	3196	2363	2463	2484	2069	90.8527	101.618	74.4751	68.7102	77.5353	66.1032	1.31377e-05	0.932795
COCN_GLEAN_10015357	63	46	55	603	396	298	1.09894	0.80727	0.960797	9.43247	6.9257	5.33485	6.90456e-12	-2.26559
CUFF51.335.1	180	130	117	685	684	573	19.5395	14.3904	12.8771	66.8382	74.6743	64.0185	1.02168e-08	-1.51401
COCN_GLEAN_10015352	18	0	4	1380	535	473	0.427824	0	0.094615	29.6661	12.8703	11.6548	2.02462e-13	-5.62915
COCN_GLEAN_10015353	127	144	111	298	277	251	3.87641	4.48757	3.44252	8.19646	8.51622	7.89983	0.114221	-0.44474
Cocos_nucifera_newGene_4365	33	21	9	128	153	67	0.864689	0.551695	0.223706	3.02676	4.06252	1.80725	0.00491333	-1.70973
CUFF21.169.1	139	36	81	104	80	200	11.2829	2.93683	6.6171	7.57594	6.44944	16.6849	0.998967	0.000965667
Cocos_nucifera_newGene_5944	882	1129	1095	472	381	276	2.82854	3.65359	3.49876	1.30678	1.18815	0.866004	1.10443e-18	2.13156
CUFF34.204.1	1512	1275	1613	2634	2060	2056	37.3789	32.1818	40.3391	58.3317	51.0428	52.1421	0.836777	0.0458051
Cocos_nucifera_newGene_5946	768	762	620	259	567	223	2.11666	2.48095	2.18268	0.694057	2.13581	0.774819	3.69004e-05	1.67235
COCN_GLEAN_10018652	1213	855	1054	838	856	389	18.2829	13.151	16.0743	11.3161	12.9349	6.01101	7.9639e-05	1.25964
COCN_GLEAN_10018653	508	446	483	765	678	643	18.3994	16.4812	17.6678	24.8056	24.6047	23.8698	0.550011	0.122296
COCN_GLEAN_10018650	153	396	256	178	166	187	8.83415	23.3943	14.9846	9.2399	9.61513	11.0967	0.00538738	1.23405
COCN_GLEAN_10018651	62	142	138	206	207	176	1.61739	3.79344	3.63649	4.82024	5.42799	4.72994	0.820346	-0.11172
COCN_GLEAN_10018656	5816	6407	7438	1177	1779	1139	150.614	169.385	194.913	27.297	46.1771	30.2448	1.62283e-27	2.89828
COCN_GLEAN_10018654	821	909	730	373	414	283	40.6536	45.9928	36.5838	16.5264	20.5283	14.3735	6.35502e-16	1.86088
COCN_GLEAN_10018655	1621	1742	1504	842	831	689	55.2041	60.5778	51.8545	25.6681	28.3667	24.0855	3.56058e-21	1.70235
Cocos_nucifera_newGene_4099	38	120	60	42	39	26	2.09463	6.77926	3.33236	2.03768	2.12605	1.46689	0.00502242	1.65517
Cocos_nucifera_newGene_4094	7	8	8	68	91	26	0.261843	0.286535	0.298421	2.3087	3.47748	0.985594	0.00170877	-2.18087
Cocos_nucifera_newGene_4093	4	0	2	53	93	29	0.267244	0	0.133595	3.23654	6.32575	2.02122	4.27917e-05	-3.75016
COCN_GLEAN_10015970	617	994	532	806	743	832	17.696	29.0902	15.4457	20.6982	21.3493	24.4661	0.163088	0.498382
COCN_GLEAN_10015971	56	36	57	406	176	797	2.26984	1.47945	2.33879	14.8881	7.22951	33.5002	2.9503e-05	-2.51658
COCN_GLEAN_10015973	33	62	60	0	0	0	3.80051	7.39598	7.18109	0	0	0	4.42081e-10	7.24336
COCN_GLEAN_10015974	1832	1456	1395	7951	5191	4162	55.0214	44.6426	42.3867	213.912	156.272	128.246	2.30997e-06	-1.1896
COCN_GLEAN_10015975	22602	32925	20667	14825	15322	13557	412.117	612.878	381.293	242.108	280.01	253.609	6.62338e-08	1.454
COCN_GLEAN_10015976	12655	19570	14844	3476	3054	5654	217.286	343.059	257.9	53.4505	52.5481	99.6027	3.49646e-11	2.52864
COCN_GLEAN_10015978	331	360	330	146	221	257	12.2076	13.5622	12.3099	4.81043	8.16883	9.71945	0.000415346	1.31375
COCN_GLEAN_10015979	6979	8589	8823	6533	5638	4804	93.7082	117.734	119.878	78.5733	75.8699	66.1775	8.37029e-10	1.19057
Cocos_nucifera_newGene_11516	127	118	142	4	40	13	4.24118	4.36377	5.3073	0.10241	1.4245	0.416542	6.48286e-06	3.20426
Cocos_nucifera_newGene_11510	43	12	84	50	40	45	0.824833	0.324532	2.12004	0.862723	0.670919	0.919739	0.398691	0.647623
Cocos_nucifera_newGene_11518	12	0	0	70	33	31	0.575995	0	0	2.87731	1.47085	1.44423	0.0677152	-2.26191
Cocos_nucifera_newGene_11519	195	202	213	187	174	256	4.0508	4.78894	4.57734	3.53651	3.63898	6.0965	0.0920869	0.606565
Cocos_nucifera_newGene_14744	20	5	17	32	55	32	1.02727	0.106214	0.838441	0.950478	2.02377	1.11666	0.291033	-0.806539
Cocos_nucifera_newGene_14745	32	29	24	23	78	36	0.38083	0.349005	0.282966	0.244732	0.938564	0.437792	0.957959	-0.0409585
COCN_GLEAN_10011075	365	306	343	1126	897	855	15.5407	13.2812	14.7613	42.9465	38.2773	37.322	1.85597e-05	-0.836016
COCN_GLEAN_10011074	150	93	112	79	20	46	7.88722	4.96166	5.96035	3.7112	1.04885	2.43422	0.000483737	1.90334
COCN_GLEAN_10014009	28	21	54	29	19	27	3.58714	2.67259	6.96981	3.36253	2.3466	3.56342	0.1005	1.05973
COCN_GLEAN_10011076	1126	751	925	1528	1510	1452	59.8855	40.7395	49.7359	72.7799	80.4643	79.2392	0.909765	-0.030617
COCN_GLEAN_10011071	9839	7344	7788	7378	4571	8268	213.265	162.522	170.81	143.242	99.3098	183.891	0.00495004	0.928029
COCN_GLEAN_10011073	469	556	324	1007	529	490	7.23251	8.7638	5.05073	13.9204	8.18274	7.75517	0.787261	0.110375
COCN_GLEAN_10011072	5830	6305	4762	3738	4454	2810	115.563	127.6	95.5246	66.3674	88.4989	57.1422	9.50517e-08	1.28289
COCN_GLEAN_10014003	2183	2778	2577	3860	3984	3875	73.4446	95.442	87.7424	116.324	134.353	133.79	0.945425	0.0180682
COCN_GLEAN_10014002	390	409	447	204	172	139	14.9094	15.9629	17.3017	6.96709	6.56553	5.44457	2.72568e-18	1.93755
COCN_GLEAN_10014007	3	6	11	113	69	58	0.113463	0.227285	0.423409	4.06822	2.78253	2.36107	2.82695e-05	-2.74812
COCN_GLEAN_10014006	691	275	420	3779	2767	2462	10.3453	4.19306	6.36048	50.6923	41.5292	37.8239	1.62148e-08	-2.00618
CUFF33.466.2	306	221	369	227	123	143	15.5411	11.4893	18.9963	10.3161	6.25715	7.46389	1.23054e-05	1.51515
COCN_GLEAN_10001008	5	11	5	81	111	89	0.565285	1.42308	0.643812	9.23931	14.1757	11.6069	8.13753e-07	-2.95663
CUFF1.1350.1	1399	1797	1146	2700	2309	2199	41.5388	54.4973	34.4438	71.8481	68.7486	67.0188	0.833195	-0.0626312
COCN_GLEAN_10001001	817	715	1030	2925	2025	1985	23.4957	20.9709	29.9707	75.354	58.3728	58.5905	0.0018215	-0.759607
COCN_GLEAN_10001003	16	19	28	58	59	46	1.09326	1.34315	2.03174	3.7237	4.20686	3.37798	0.205427	-0.683873
CUFF13.161.1	589	1176	698	797	563	604	49.3399	100.612	59.2122	59.854	47.2912	51.9053	0.00581653	0.99044
COCN_GLEAN_10001005	75	167	86	120	148	106	1.7701	4.03239	2.05502	2.54548	3.50061	2.58279	0.33461	0.472608
COCN_GLEAN_10001004	4443	3725	4435	1444	1054	853	86.3401	73.8955	87.2081	25.1348	20.5296	17.0054	3.87357e-38	2.57938
CUFF34.594.1	162	101	99	94	112	96	13.008	8.3269	8.03643	6.76842	9.04663	7.92405	0.0183104	0.895227
COCN_GLEAN_10003898	534	511	523	736	576	688	28.2294	27.5938	27.9958	34.891	30.5156	37.3622	0.210485	0.30088
COCN_GLEAN_10003899	246	224	249	481	509	463	9.46764	8.77774	9.69823	16.5773	19.6506	18.2943	0.127288	-0.359011
Cocos_nucifera_newGene_7843	549	514	523	871	899	619	24.337	22.5649	22.7129	34.7374	37.7351	27.2361	0.722739	0.0804706
Cocos_nucifera_newGene_7841	102	109	123	262	560	214	0.525615	0.52668	0.906064	1.40151	3.30845	1.62771	0.0376524	-0.94208
Cocos_nucifera_newGene_7845	44	43	56	109	214	80	0.536341	0.543103	0.685126	1.51627	2.76093	1.06218	0.123369	-0.799207
Cocos_nucifera_newGene_7849	406	504	307	487	600	473	3.03998	3.98228	2.7321	3.11031	4.28019	3.39634	0.364842	0.298549
CUFF23.404.1	72	30	33	13	27	41	2.10294	0.89635	0.969754	0.335072	0.795302	1.21334	0.0861028	1.24749
CUFF40.395.1	519	347	307	1126	948	768	36.9343	25.224	22.1327	71.8118	67.6438	56.136	0.0349161	-0.602095
CUFF33.333.1	14	7	10	82	68	41	0.975399	0.437014	0.714385	5.18359	4.80187	2.99308	0.00161622	-1.86374
CUFF3.233.1	1660	2269	1665	20	37	51	48.633	67.8849	49.358	0.516844	1.06778	1.51472	3.15731e-51	6.18563
Cocos_nucifera_newGene_13910	117	27	96	1015	1050	611	2.43343	0.618049	1.63969	17.9054	19.3132	12.6265	3.66662e-08	-2.73322
Cocos_nucifera_newGene_13914	21	19	22	129	179	131	0.269844	0.248386	0.290358	1.50248	2.34398	1.75775	4.14278e-07	-2.12716
CUFF5.712.1	50	33	11	263	100	93	1.38376	0.927337	0.303291	6.59699	2.80807	2.65796	0.025278	-1.49228
Cocos_nucifera_newGene_13918	7	15	20	101	94	85	0.585447	1.26128	1.67929	7.55988	7.85086	7.28964	0.000261012	-2.00066
Cocos_nucifera_newGene_12351	7	25	8	48	38	133	0.088615	0.415055	0.113851	0.721753	0.765768	2.09183	0.0428354	-1.71051
Cocos_nucifera_newGene_12357	19	0	0	125	94	80	0.427234	0	0	2.93885	2.51568	2.19951	0.0181023	-2.75443
Cocos_nucifera_newGene_12354	21	14	14	97	55	55	1.04106	0.693919	0.696611	4.34255	2.76407	2.79136	0.0116842	-1.3549
Cocos_nucifera_newGene_12358	64	9	29	229	186	168	3.3994	0.465994	1.52372	10.9776	9.92707	9.29481	0.0054157	-1.78034
CUFF31.347.2	115	50	85	404	334	124	1.60558	0.703991	1.19589	5.07073	4.69086	1.77339	0.0402815	-1.05189
CUFF33.402.2	474	126	259	2024	1001	1172	6.96214	1.88663	3.83932	26.6331	14.7309	17.6688	0.00119493	-1.57825
Cocos_nucifera_newGene_17322	740	492	488	1745	1378	1692	10.1029	6.80954	6.70557	21.3919	18.8588	23.7744	0.0033899	-0.831892
Cocos_nucifera_newGene_17327	71	59	70	104	170	96	0.601012	0.507491	0.602857	0.811328	1.44782	0.835008	0.614718	-0.224182
CUFF46.460.2	3026	1433	2466	1019	1199	702	49.2317	23.8025	40.6005	14.8491	19.5471	11.7128	1.2792e-08	1.88756
CUFF9.680.1	729	877	680	1119	1088	1048	26.307	32.3003	24.8402	36.1687	39.3407	38.7928	0.555975	0.148049
CUFF46.363.1	636	349	343	593	545	352	25.3819	14.2301	13.8494	21.189	21.7964	14.3902	0.158089	0.502096
CUFF27.859.1	1399	1840	1434	596	488	534	26.1042	35.0539	27.0767	9.95473	9.1289	10.2151	1.02893e-19	2.17736
CUFF5.474.2	114	170	140	737	655	695	8.46958	12.9588	10.5358	49.2902	48.9856	53.2207	9.97086e-09	-1.62522
Cocos_nucifera_newGene_13001	1209	1498	1313	4959	4686	4237	24.5078	30.3431	26.0627	93.3693	93.5941	92.8034	9.89181e-09	-1.11895
CUFF1.464.1	90	115	164	2697	5331	23190	6.63373	8.64393	12.2995	179.142	396.301	1764.81	1.90258e-08	-5.23208
Cocos_nucifera_newGene_16637	112	58	120	25	46	18	0.536645	0.279789	0.578934	0.107034	0.218858	0.085252	1.91112e-05	2.29231
Cocos_nucifera_newGene_16630	46	23	38	171	199	9	0.424154	0.166721	0.278171	1.62438	1.86806	0.062715	0.268678	-0.998748
Cocos_nucifera_newGene_16631	111	103	83	167	128	8	6.69785	6.34659	5.05237	9.02689	7.72428	0.435919	0.430358	0.672068
COCN_GLEAN_10024622	517	397	546	530	578	383	26.193	20.5282	28.001	24.046	29.3504	19.9186	0.0120109	0.633694
CUFF20.580.1	179	114	195	177	155	133	12.2172	7.94185	13.4867	10.8298	10.6339	9.33556	0.0293485	0.724172
Cocos_nucifera_newGene_17585	26	62	44	98	90	53	0.638522	1.61014	1.05989	2.24446	2.51203	1.46423	0.776053	-0.166942
Cocos_nucifera_newGene_17587	14	25	30	119	172	111	0.091678	0.210824	0.286839	1.0572	1.44717	1.42237	0.000200304	-1.82806
CUFF4.117.1	2598	2621	2776	1417	853	708	62.669	64.5382	67.7526	30.6061	20.6231	17.507	6.60802e-17	2.10247
COCN_GLEAN_10016098	4423	2014	2613	2397	2557	1730	72.9557	33.9154	43.6067	35.405	42.2751	29.2678	0.00118093	1.08548
COCN_GLEAN_10016099	7703	1812	3877	22727	29486	25631	575.229	138.127	292.931	1520.25	2207.06	1963.95	0.000105558	-1.86167
COCN_GLEAN_10016092	365	169	250	36	36	48	11.9795	5.65962	8.29275	1.04115	1.17799	1.61432	8.90342e-15	3.26766
COCN_GLEAN_10016096	135	163	161	676	738	463	2.27004	2.80561	2.74187	10.2154	12.4708	8.00574	4.11827e-07	-1.3443
COCN_GLEAN_10016097	173	174	376	23	12	10	3.03456	3.11418	6.67314	0.356263	0.197921	0.176069	1.45891e-19	4.5554
COCN_GLEAN_10016095	28	8	6	135	53	47	1.43401	0.384897	0.297383	6.26602	2.74415	2.47052	0.0311727	-1.66643
COCN_GLEAN_10003331	9	25	36	55	16	42	0.310427	0.986383	1.40066	1.89186	0.611373	1.65304	0.982969	-0.0187582
Cocos_nucifera_newGene_10673	215	99	170	48	3	0	8.4372	3.83637	7.54463	1.51024	0.106331	0	0.000618145	3.5147
COCN_GLEAN_10003335	3	12	9	64	41	30	0.053511	0.272364	0.193563	1.29868	0.936644	0.69864	0.0253558	-1.67483
COCN_GLEAN_10003334	103	75	77	586	531	461	1.32029	0.97826	0.987957	6.7301	6.81715	6.06379	1.19137e-14	-1.95243
COCN_GLEAN_10003336	5	17	2	98	76	65	0.082011	0.284623	0.024556	1.46686	1.27534	1.10627	0.0015374	-2.44231
COCN_GLEAN_10003338	2518	367	1906	22337	17388	6200	39.3201	5.84227	30.1268	312.534	272.239	99.368	8.08315e-05	-2.44864
CUFF12.518.2	231	157	113	284	252	225	21.7094	15.0387	10.714	23.8887	23.7208	21.6431	0.888922	0.0570999
Cocos_nucifera_newGene_10580	157	182	151	46	103	42	7.27569	8.64418	7.10926	1.90707	4.78098	1.99558	1.8016e-05	1.97834
Cocos_nucifera_newGene_10581	240	228	243	279	315	206	6.12678	6.09188	6.68239	6.52121	7.09356	5.32075	0.0552166	0.496366
Cocos_nucifera_newGene_10586	25	13	42	36	121	59	0.510343	0.259998	0.891193	0.673617	2.55701	1.27489	0.313704	-0.752297
Cocos_nucifera_newGene_10587	206	243	193	29	59	25	2.61274	3.682	2.65484	0.299127	0.8262	0.325979	2.07344e-13	3.10991
CUFF27.847.2	167	173	132	234	335	286	7.77723	8.26076	6.20756	9.8038	15.6806	13.6892	0.566739	-0.209494
COCN_GLEAN_10010807	4	3	8	68	77	43	0.190013	0.131162	0.372901	3.05163	3.90071	2.21078	3.38905e-05	-2.81274
COCN_GLEAN_10019248	420	245	353	294	436	274	9.5953	5.70467	8.14211	6.00324	9.97875	6.4068	0.0554138	0.664663
COCN_GLEAN_10019249	3686	2485	3393	4892	4291	3539	134.403	92.4819	125.187	159.782	156.83	132.406	0.264986	0.252933
COCN_GLEAN_10021773	111	167	116	94	72	56	14.5016	22.3911	15.3453	10.9602	9.4538	7.53919	6.09386e-05	1.49089
COCN_GLEAN_10019243	71	120	112	14	12	15	6.605	11.4055	10.5484	1.14692	1.06483	1.39158	1.00443e-12	3.44859
COCN_GLEAN_10019240	249	99	219	326	279	160	5.1962	2.09721	4.61853	6.08181	5.83006	3.41468	0.609495	0.244146
Cocos_nucifera_newGene_1312	319	292	325	654	941	752	9.1087	8.86767	10.28	14.3451	21.8509	19.0175	0.0164347	-0.674464
COCN_GLEAN_10019245	983	1494	1078	3682	4633	5023	21.2091	32.9199	23.5506	71.2054	100.255	111.26	0.00010091	-1.25322
COCN_GLEAN_10004522	1546	2543	2188	2001	1332	1343	20.2735	34.0636	29.0435	23.5081	17.5095	18.0723	0.000176709	1.09603
COCN_GLEAN_10016548	770	564	1592	306	830	375	7.71846	5.77072	16.154	2.7475	8.34265	3.85421	0.00318309	1.55309
COCN_GLEAN_10016549	13	11	14	99	47	54	1.29504	1.14845	1.41466	9.33647	4.97617	5.79504	0.00394412	-1.64926
COCN_GLEAN_10016545	42	19	24	147	105	110	2.06563	0.924433	1.19733	6.46212	5.19194	5.54784	0.00294292	-1.39647
COCN_GLEAN_10022637	823	418	466	736	893	602	21.295	11.0407	12.1968	17.0512	23.1784	15.9957	0.46746	0.267007
COCN_GLEAN_10016547	249	237	286	809	733	566	7.10704	6.90258	8.23889	20.6715	20.9494	16.5731	0.000282137	-0.773246
COCN_GLEAN_10022631	418	817	513	2800	1866	1573	11.6631	23.3149	14.4942	70.1067	52.2639	45.1167	0.00137295	-1.12435
Cocos_nucifera_newGene_20003	18	34	38	39	84	56	0.314042	0.645164	0.775449	0.669492	1.50611	1.02764	0.616424	-0.33053
COCN_GLEAN_10022633	121	110	133	36	7	92	2.96092	2.74493	3.28281	0.768283	0.171418	2.30253	0.0201624	1.8553
COCN_GLEAN_10022632	394	654	446	2309	1693	1436	13.31	22.5832	15.269	70.0209	57.4389	49.8875	0.000103576	-1.16488
CUFF40.260.1	1637	3407	1835	2552	3302	3351	62.6276	133.034	71.0014	87.4339	126.6	131.534	0.601896	0.224179
COCN_GLEAN_10008763	4478	7398	9331	7835	8951	9702	101.3	170.835	213.578	158.742	202.932	225.184	0.403833	0.318122
CUFF27.334.1	1089	1181	1329	2012	1693	1368	9.74815	10.7944	12.0484	16.1461	15.2	12.5744	0.390648	0.179465
COCN_GLEAN_10008769	413	368	663	2603	2451	2011	45.8892	41.7211	74.6353	259.381	273.225	229.499	2.26445e-08	-1.61054
COCN_GLEAN_10008768	1541	2986	2768	17569	13113	8693	57.3273	113.422	104.209	585.605	489.084	331.916	7.52201e-07	-1.70808
COCN_GLEAN_10004641	3451	3433	2722	7268	5587	7139	117.56	119.386	93.8395	221.809	190.775	249.575	0.119251	-0.404303
Cocos_nucifera_newGene_11981	320	253	245	625	507	435	4.63913	2.6935	3.00777	8.63762	6.00838	6.77792	0.2767	-0.266049
COCN_GLEAN_10004643	12	0	7	143	190	49	0.076596	0	0.040909	0.860802	1.27719	0.332586	0.000143109	-3.31242
Cocos_nucifera_newGene_11987	13	16	27	85	113	93	0.059677	0.082937	0.136751	0.484246	0.588596	0.482325	0.00123537	-1.67582
Cocos_nucifera_newGene_11986	79	70	72	400	295	1066	1.47439	1.94521	1.96019	6.50876	5.53873	21.189	4.37187e-05	-2.3307
COCN_GLEAN_10004646	1850	1218	1476	1162	1180	954	66.5603	44.7302	53.7211	37.4327	42.5401	35.2193	7.40128e-07	1.11564
COCN_GLEAN_10004647	1014	965	1064	803	830	757	15.1606	14.7205	16.103	10.7486	12.4279	11.6025	9.95713e-08	0.999954
COCN_GLEAN_10004648	602	676	493	293	288	155	22.5451	25.8337	18.6597	9.82941	10.788	5.94602	7.15834e-11	1.93715
COCN_GLEAN_10004649	116	85	77	443	252	226	10.3449	7.74033	6.88331	35.4592	22.5121	20.6773	0.00461232	-1.02567
COCN_GLEAN_10000150	7	14	8	78	82	122	0.557126	1.08227	0.56427	5.5561	6.51987	9.95331	2.70169e-05	-2.54044
COCN_GLEAN_10000152	2588	2435	2363	4222	3827	3699	143.928	138.235	133.014	210.338	213.355	211.094	0.955385	-0.0108679
COCN_GLEAN_10000153	153	111	120	207	204	209	17.8982	13.2816	14.1247	21.7302	23.8754	25.0976	0.902044	-0.0426171
COCN_GLEAN_10000156	233	276	259	534	629	501	19.177	23.2103	21.6387	39.5084	52.0268	42.3935	0.076824	-0.452801
COCN_GLEAN_10000159	133	145	103	220	221	162	7.58201	8.43272	5.94207	11.2475	12.6179	9.48299	0.978157	0.00961653
CUFF46.436.2	74	65	88	289	103	92	1.11153	0.987759	1.32808	3.88183	1.5519	1.4072	0.507226	-0.363748
CUFF6.62.1	436	452	372	205	136	237	83.2775	88.1203	71.9001	34.9737	26.0277	46.3541	4.22974e-07	1.74052
COCN_GLEAN_10002336	31	43	43	279	198	171	0.442928	0.633993	0.635445	3.67662	2.92125	2.58521	8.89452e-07	-1.761
COCN_GLEAN_10015013	737	855	784	2572	2443	2145	14.3238	16.9569	15.4148	44.7739	47.585	42.7572	4.892e-07	-0.923139
COCN_GLEAN_10024773	18	9	13	97	63	69	0.793971	0.398916	0.567715	3.85045	2.78847	3.11362	0.000817184	-1.79374
COCN_GLEAN_10015011	345	249	299	634	621	639	21.7029	16.007	19.0674	35.7846	39.1821	41.3126	0.0917664	-0.43466
COCN_GLEAN_10024776	175	244	137	316	345	358	5.95479	8.50273	4.71782	9.6677	11.8149	12.5297	0.573102	-0.220357
COCN_GLEAN_10015015	43	61	58	111	113	82	1.00623	1.47364	1.39656	2.36115	2.69282	1.98437	0.565711	-0.240012
COCN_GLEAN_10015014	39	28	41	603	428	296	1.15497	0.819333	1.19925	15.9987	12.6964	8.99305	9.17105e-17	-2.88887
CUFF52.410.2	39	39	37	79	27	44	1.93754	2.00401	1.86806	3.57216	1.33661	2.28489	0.631008	0.292257
COCN_GLEAN_10012610	204	72	69	234	283	149	1.86487	0.672695	0.634208	1.91583	2.59661	1.40031	0.633596	-0.275231
COCN_GLEAN_10024778	128	239	167	700	575	380	4.06138	7.76122	5.37738	19.9751	18.3709	12.4096	0.0108821	-0.922913
CUFF9.663.1	8	2	2	77	66	24	0.31836	0.052704	0.045033	3.06888	2.91872	1.05391	0.000653124	-2.84318
CUFF16.425.2	23	27	12	381	62	59	0.490775	0.58177	0.255495	7.26287	1.31969	1.28514	0.00682913	-2.09794
COCN_GLEAN_10005067	1502	1331	1549	3093	2805	2033	9.55406	8.64073	9.9677	17.62	17.8832	13.2681	0.357656	-0.180033
COCN_GLEAN_10005066	116	169	146	258	366	230	2.87563	4.27459	3.66889	5.73573	9.09263	5.84688	0.391701	-0.315669
COCN_GLEAN_10005064	120	133	146	90	90	84	1.9081	2.15876	2.36032	1.2778	1.43929	1.37749	5.40598e-05	1.24159
COCN_GLEAN_10005063	611	363	394	2289	1931	1525	11.0098	6.66956	7.17435	36.9447	34.8678	28.194	2.52597e-07	-1.38965
COCN_GLEAN_10005060	183	152	212	389	380	365	8.67283	7.34468	10.1559	16.479	18.0391	17.7073	0.147577	-0.395417
CUFF23.407.2	151	235	251	897	563	828	9.13936	14.5313	15.326	48.6406	34.1228	51.4353	0.000973719	-1.1709
CUFF38.207.1	1336	1224	936	4173	3009	2257	54.1159	50.638	38.3495	151.497	122.218	93.8484	0.00494438	-0.739662
COCN_GLEAN_10005069	433	139	231	758	576	233	8.00175	2.61055	4.31137	12.5407	10.6532	4.41482	0.654823	-0.255808
CUFF10.429.2	201	74	224	895	976	657	3.45458	1.29198	3.90208	13.8293	16.8754	11.6221	0.000128609	-1.64662
COCN_GLEAN_10023276	637	672	554	1330	950	1046	20.4273	21.9866	17.9456	38.1915	30.5303	34.3895	0.496566	-0.169133
COCN_GLEAN_10023277	97	186	132	120	31	100	1.47492	2.91572	2.0479	1.63771	0.468437	1.56015	0.0234736	1.3387
COCN_GLEAN_10023274	143	23	138	2199	1551	1066	14.2676	2.30595	13.9165	197.015	155.475	109.383	2.30784e-08	-3.18444
COCN_GLEAN_10023275	254	184	218	1362	1193	837	9.58819	7.10396	8.33384	46.1832	45.2633	32.5014	8.51117e-13	-1.6831
COCN_GLEAN_10023272	129	13	16	30	0	31	3.59414	0.360203	0.438682	0.737565	0	0.868989	0.1799	1.62899
CUFF2.654.1	448	480	555	984	767	797	31.6837	34.643	39.7452	62.382	54.3633	57.8394	0.634913	-0.116249
COCN_GLEAN_10023278	1289	840	1521	316	158	51	24.6062	16.3685	29.3812	5.3949	3.0134	0.997403	5.15874e-11	3.42407
CUFF53.137.1	41	25	55	95	96	115	5.40611	3.35868	7.48796	11.427	12.9514	15.7766	0.170584	-0.686165
CUFF1.790.1	62	80	108	292	214	160	10.3972	13.8332	18.4586	44.5181	36.4522	27.95	0.0618428	-0.714312
CUFF8.119.1	167	103	119	43	20	24	4.71316	2.96994	3.40631	1.07928	0.544627	0.671248	1.79565e-10	2.77578
CUFF42.312.1	1561	1377	1216	5095	5051	4359	34.5842	31.1456	27.2672	101.131	112.185	99.0985	8.09645e-10	-1.13944
CUFF1.1594.1	101	54	102	91	51	47	19.8422	10.9075	20.337	16.0085	10.0979	9.37036	0.0183001	1.0988
CUFF32.402.2	1444	1930	1625	1089	1481	1361	59.856	81.6647	68.1505	40.4046	61.5402	57.8554	0.000675593	0.982988
COCN_GLEAN_10005287	1440	1428	1362	2425	1991	2856	116.241	117.69	111.303	175.379	161.167	236.651	0.639733	-0.142598
CUFF3.35.1	781	906	926	2017	1838	1627	8.27695	9.80878	9.92871	19.1603	19.5309	17.6972	0.0384356	-0.401062
COCN_GLEAN_10005682	372	384	321	635	461	599	43.1321	45.4587	37.6545	65.8866	53.4825	71.1829	0.998593	-0.000542659
COCN_GLEAN_10005681	197	204	279	1057	797	746	5.81573	6.1574	8.35255	28.0336	23.6504	22.6558	9.19405e-07	-1.25403
COCN_GLEAN_10005680	1149	1145	1112	1576	1085	1351	34.6888	35.2965	33.9637	42.6204	32.8387	41.8554	0.0762145	0.420292
COCN_GLEAN_10005687	158	241	223	388	280	372	7.11778	11.068	10.1371	15.6401	12.6289	17.1735	0.827867	-0.0837916
COCN_GLEAN_10005685	23	30	18	75	46	20	0.301815	0.389669	0.228292	0.877044	0.598848	0.259917	0.722061	-0.253747
COCN_GLEAN_10005689	60	79	54	230	213	191	6.80164	9.19421	6.18007	23.6317	24.4835	22.445	0.00178271	-1.03664
COCN_GLEAN_10015350	763	1557	1098	522	457	504	49.7664	103.741	72.4881	30.4703	29.897	33.756	7.78221e-08	1.84259
CUFF53.214.2	112	69	82	258	231	177	3.7434	2.3285	2.74699	7.70191	7.71587	6.04901	0.0434514	-0.664541
COCN_GLEAN_10023887	781	1165	1094	1666	1113	1099	34.0587	51.8388	48.2504	65.0582	48.637	49.1527	0.264533	0.327095
CUFF26.880.1	108	155	111	178	200	197	6.82537	10.0422	7.15278	10.1292	12.7806	12.8623	0.937853	0.0314917
CUFF14.245.2	89	116	64	479	312	249	2.25446	3.01408	1.63886	10.9285	7.96455	6.48926	0.00105416	-1.23664
CUFF11.173.1	327	305	259	799	842	878	11.6963	11.1467	9.38327	25.6645	30.2404	32.2842	0.000963033	-0.847601
COCN_GLEAN_10006088	246	427	356	403	317	333	5.50699	9.778	8.06453	8.08239	7.11176	7.65659	0.0566461	0.628859
COCN_GLEAN_10021653	30	24	30	45	73	49	2.44272	1.95575	2.45188	3.30243	5.95482	4.06974	0.546209	-0.331233
COCN_GLEAN_10021651	77	62	65	522	333	247	1.19811	0.979538	1.01355	7.29218	5.20513	3.94537	3.12974e-07	-1.71872
COCN_GLEAN_10021656	4845	4223	8297	624	676	570	53.9605	48.0053	93.4986	6.22188	7.54244	6.50396	3.75656e-35	3.82719
COCN_GLEAN_10021657	1489	1282	1259	1668	1607	1237	24.0075	21.0971	20.5476	24.097	25.9725	20.471	0.00478007	0.503514
COCN_GLEAN_10006080	584	923	816	1515	1032	803	11.4095	18.3992	16.1257	26.5026	20.2108	16.0957	0.624557	0.165426
COCN_GLEAN_10006081	709	652	570	1759	1194	1490	17.6736	16.5851	14.38	39.2931	29.854	38.121	0.0328436	-0.53978
CUFF29.521.2	3	3	0	138	37	91	0.165174	0.16435	0	7.04555	2.10788	5.32899	7.13119e-07	-4.32825
COCN_GLEAN_10006084	652	238	224	592	68	122	35.3303	13.1425	12.2579	28.7279	3.66856	6.76109	0.118183	1.17442
COCN_GLEAN_10006086	254	196	195	72	94	58	14.1905	11.1387	11.0052	3.58933	5.25651	3.28051	1.02391e-11	2.16433
COCN_GLEAN_10006087	5193	8697	6401	4537	3401	4871	113.686	194.388	141.802	88.9733	74.6262	109.418	6.6198e-05	1.29923
CUFF10.554.1	88	46	44	202	296	206	1.96913	1.04231	0.997839	4.06109	6.673	4.74142	0.00246808	-1.30954
CUFF9.536.2	176	242	175	211	148	181	5.83007	8.1891	5.85807	6.26209	4.9101	6.16107	0.0173022	0.790007
CUFF25.43.1	16	19	12	176	78	77	0.651341	0.820284	0.489483	6.82053	3.35097	3.40863	0.000181888	-2.04243
COCN_GLEAN_10007684	98	81	125	513	415	308	4.68287	3.98349	6.09143	22.1571	20.0298	15.2376	8.68071e-06	-1.33134
COCN_GLEAN_10007686	516	261	338	646	357	224	2.66403	1.37119	1.76435	2.98838	1.84651	1.18697	0.207473	0.554948
COCN_GLEAN_10007681	653	872	650	1059	973	895	14.7505	20.129	14.8643	21.4375	22.0482	20.7591	0.358266	0.236348
COCN_GLEAN_10007680	2775	3532	2950	1725	1802	1873	81.3188	105.679	87.4784	45.2816	52.9342	56.2983	3.47502e-09	1.41859
COCN_GLEAN_10007683	106	89	73	823	269	286	6.75863	5.76537	4.68077	46.9647	17.1362	18.6763	0.000710568	-1.60611
COCN_GLEAN_10007682	42	51	43	221	96	69	0.994175	1.24592	1.03008	4.75919	2.29219	1.70048	0.153284	-0.760891
CUFF2.249.1	55	53	87	320	438	371	3.40432	3.37226	5.48592	18.0432	27.6284	23.9433	3.89077e-07	-1.86027
COCN_GLEAN_10007688	19	69	50	76	89	70	1.2705	4.77339	3.45842	4.65302	6.05649	4.89458	0.891224	-0.092195
CUFF19.714.1	175	282	155	804	737	801	12.2959	20.2397	10.9743	50.6059	51.9176	57.7481	0.000229833	-1.26116
CUFF45.616.1	236	289	259	185	167	153	16.5967	20.6959	18.4283	11.6078	11.7581	10.9806	3.16091e-07	1.29148
COCN_GLEAN_10007803	0	5	0	74	92	48	0	0.518704	0	7.36132	10.3509	5.52607	1.65876e-05	-4.14716
CUFF41.600.2	1044	1238	1091	1288	1048	843	21.0227	25.4555	22.2353	23.2412	21.1615	17.419	0.000227624	0.761225
CUFF45.775.1	295	360	265	396	291	217	6.49428	8.1076	5.89875	7.82524	6.42003	4.89365	0.0166835	0.708425
COCN_GLEAN_10007359	273	237	315	26	34	39	10.5243	9.3236	12.3221	0.898362	1.30005	1.5279	9.39073e-25	3.642
COCN_GLEAN_10007358	92	210	157	314	302	247	2.92028	6.86856	5.07802	9.00282	9.68435	8.11531	0.598325	-0.23032
COCN_GLEAN_10007353	428	414	569	1096	803	337	10.131	10.0014	13.6316	23.2598	19.0685	8.18177	0.913766	0.0497291
COCN_GLEAN_10007352	404	640	787	374	550	655	10.7369	17.3666	21.1614	8.90283	14.6349	17.8534	0.0541684	0.822445
COCN_GLEAN_10007351	3	6	22	66	45	33	0.077455	0.153283	0.573256	1.55992	1.17879	0.885403	0.0989836	-1.40336
CUFF32.140.2	440	955	695	591	1238	1068	14.1902	31.4355	22.6542	17.0748	40.0106	35.3246	0.751545	0.161491
CUFF16.247.1	47	48	42	62	73	50	7.09148	7.31689	6.32971	8.39812	11.0438	7.73489	0.612079	0.229015
Cocos_nucifera_newGene_12052	35	18	35	59	42	46	0.95907	0.489409	0.969456	1.49453	1.16657	1.29086	0.89502	-0.0793577
Cocos_nucifera_newGene_15002	31	11	0	1900	1013	550	2.73657	0.965555	0	155.05	92.4794	51.3963	0.000121719	-4.55525
Cocos_nucifera_newGene_18031	16	6	7	144	278	154	0.246809	0.086056	0.074625	2.76783	5.91534	3.60927	5.39175e-10	-3.52716
CUFF47.621.1	568	570	636	1269	1210	1238	14.2312	14.5706	16.1205	28.4775	30.389	31.8317	0.0532227	-0.412455
CUFF52.269.1	922	731	1065	3095	1618	1728	50.4794	40.8721	58.9981	151.855	88.8055	97.144	0.0722049	-0.555917
CUFF36.335.1	49	59	30	381	365	285	0.987429	1.23515	0.615442	6.99091	7.50094	5.988	8.42029e-10	-2.19639
COCN_GLEAN_10012898	375	597	398	588	537	681	40.4216	65.772	43.4353	56.7645	58.0754	75.4021	0.502301	0.246131
COCN_GLEAN_10012899	91	72	60	59	37	31	2.84951	2.29964	1.91069	1.66603	1.14607	0.983417	0.000721802	1.46508
COCN_GLEAN_10012894	3272	4105	4763	216	263	621	239.387	306.633	352.656	14.0928	19.2273	46.5794	3.47918e-16	3.93888
COCN_GLEAN_10012892	1389	1843	1442	1901	1539	1469	22.6322	30.6646	23.7755	27.7503	25.1276	24.5548	0.00975692	0.59684
COCN_GLEAN_10012893	316	241	305	1463	969	938	8.05277	6.27899	7.86319	33.4442	24.7863	24.5628	1.20919e-07	-1.28423
COCN_GLEAN_10012891	1327	178	375	2131	340	419	42.1761	5.76284	12.0341	60.6529	10.8297	13.6648	0.908786	0.101533
CUFF40.475.2	1122	1174	1226	752	746	617	25.6344	27.3757	28.3444	15.3868	17.073	14.4544	8.49805e-16	1.39571
COCN_GLEAN_10011272	446	570	332	772	554	1269	9.88908	12.9168	7.44489	15.355	12.3249	28.91	0.511526	-0.321552
COCN_GLEAN_10011270	29	54	38	11	49	17	0.818839	1.5641	1.10506	0.282999	1.40721	0.494064	0.102735	1.23283
COCN_GLEAN_10011275	641	143	504	1242	782	178	8.9886	2.04091	7.14409	15.6109	10.9943	2.55589	0.955031	-0.0441216
COCN_GLEAN_10011274	1554	1890	1088	345	243	316	20.6802	25.678	14.6455	4.10901	3.24234	4.30747	3.91747e-21	2.9511
Cocos_nucifera_newGene_18469	22	44	23	30	96	45	0.237361	0.499423	0.256806	0.300306	1.07718	0.510943	0.720661	-0.270487
CUFF41.249.1	162	58	174	513	562	282	2.36299	0.858387	2.56156	6.70402	8.21966	4.22684	0.0244973	-1.08184
Cocos_nucifera_newGene_3303	1327	1012	1146	1126	1128	708	16.2021	10.9288	14.5852	12.5793	13.3373	9.38954	7.85998e-05	0.905249
Cocos_nucifera_newGene_3306	68	113	77	149	105	86	0.889843	1.42792	1.43571	1.55967	1.23006	1.02348	0.510229	0.286723
Cocos_nucifera_newGene_3308	64	28	53	314	85	115	2.75616	1.17125	2.29462	12.1545	3.66822	5.12102	0.0753597	-1.07751
CUFF16.372.1	2210	2058	2054	3018	2653	2386	75.0464	71.3619	70.5933	91.8091	90.2903	83.1507	0.0405462	0.31423
COCN_GLEAN_10017947	726	1033	610	607	610	1142	32.4399	47.0929	27.5776	24.2799	27.3082	52.3402	0.182256	0.606696
COCN_GLEAN_10017946	237	146	364	158	322	162	5.48729	3.43892	8.53803	3.28245	7.47881	3.83468	0.0851023	0.848606
COCN_GLEAN_10017945	820	833	1165	194	249	223	16.5878	17.1918	23.8327	3.51412	5.04353	4.62854	2.4484e-21	2.70197
COCN_GLEAN_10017943	19	8	16	91	55	48	3.74227	1.52955	3.10424	16.329	11.0702	9.86569	0.0150296	-1.43681
COCN_GLEAN_10017942	10	2	2	78	118	42	0.434262	0.070997	0.095524	3.27291	5.5453	1.99663	7.57253e-05	-3.15681
COCN_GLEAN_10017941	1060	1524	1173	1454	1434	1296	29.2455	42.9389	32.76	35.9432	39.6476	36.6967	0.04753	0.505526
COCN_GLEAN_10017940	760	1192	924	1406	1420	784	7.59955	12.1729	9.34923	12.5908	14.2299	8.04082	0.271798	0.360709
COCN_GLEAN_10017949	4292	3655	4823	2557	2512	1875	43.4855	37.8047	49.4483	23.2013	25.5081	19.4862	4.14138e-16	1.541
COCN_GLEAN_10017948	328	404	260	3085	1987	1749	6.66607	8.38588	5.33608	56.1993	40.5081	36.5027	4.69898e-13	-2.07268
COCN_GLEAN_10010638	14	2	0	155	67	32	0.23721	0.034677	0	2.35669	1.13597	0.548221	0.00617301	-2.83938
COCN_GLEAN_10010639	177	128	126	27	29	45	5.25128	3.8804	3.77114	0.694493	0.850989	1.3478	1.1514e-09	2.6573
CUFF23.350.2	1019	722	966	1458	1327	980	16.1227	11.6509	15.4546	20.6531	21.0376	15.9063	0.418549	0.19397
COCN_GLEAN_10010634	2794	4232	2864	688	1342	1399	69.5487	107.544	72.1285	15.3211	33.4807	35.7126	1.9817e-07	2.11167
COCN_GLEAN_10010635	209	26	29	1563	302	76	2.0099	0.248833	0.272857	13.4694	2.91201	0.747148	0.145233	-1.74828
COCN_GLEAN_10010630	1219	1487	1107	2640	2539	1798	9.18557	11.4458	8.44165	17.8282	19.1839	13.9032	0.441115	-0.192078
COCN_GLEAN_10010631	2702	2336	2651	2845	2527	1987	43.7624	38.6349	43.453	41.2796	41.0283	33.0254	6.4546e-06	0.732453
COCN_GLEAN_10010633	639	500	832	2193	3377	2308	9.67153	7.72659	12.7381	29.7443	51.2547	35.8611	2.24147e-05	-1.33466
CUFF24.442.1	28	19	33	123	161	219	0.987555	0.667156	1.16863	3.94615	5.77341	8.04075	6.99323e-05	-1.98253
CUFF20.562.1	539	770	641	672	394	369	10.7257	15.6514	12.9199	11.996	7.85899	7.5299	0.000220459	1.1231
CUFF20.365.2	118	285	139	117	113	87	6.67476	16.4835	7.96871	5.91269	6.40531	5.0534	0.00194173	1.42321
CUFF27.71.1	2863	1801	2380	79	23	29	65.8469	42.2735	55.3895	1.61714	0.530285	0.669046	2.52012e-52	6.31784
COCN_GLEAN_10012706	8	3	2	38	47	34	0.49033	0.140123	0.095026	2.26506	3.17039	2.31717	0.00278798	-2.35899
COCN_GLEAN_10012704	1402	1411	1429	2933	2752	2500	36.728	37.7312	37.884	68.8552	72.2951	67.2282	0.0818044	-0.285988
COCN_GLEAN_10012702	57	51	35	142	143	130	6.89182	6.26281	4.22662	15.5145	17.4373	16.2642	0.0247882	-0.866059
COCN_GLEAN_10012703	306	299	281	854	1030	802	6.52418	6.51231	6.05156	16.3159	22.0215	17.5491	3.811e-05	-0.937288
COCN_GLEAN_10012700	38579	19221	54959	10343	6807	3407	150.61	76.6037	217.099	36.1648	26.6317	13.6447	4.0299e-12	3.08965
COCN_GLEAN_10012701	304	236	278	1381	1175	1106	6.50176	5.13965	6.01347	26.4962	25.2077	24.3054	3.741e-14	-1.49426
COCN_GLEAN_10012708	6938	4622	3796	11404	9106	8145	190.531	129.579	105.478	280.522	250.658	229.504	0.442221	-0.231667
COCN_GLEAN_10017360	32	35	18	377	432	325	0.863629	0.985446	0.491541	9.34468	11.9621	9.21376	1.8726e-16	-3.02609
COCN_GLEAN_10017367	637	1480	959	3972	1948	5737	46.6012	110.511	71.0066	260.285	142.847	430.722	0.0146226	-1.25756
COCN_GLEAN_10017366	308	499	278	1211	662	734	19.6943	32.6384	17.99	69.545	42.5175	48.2415	0.134914	-0.567023
COCN_GLEAN_10017364	187	189	152	2138	1760	1747	4.58285	4.73781	3.76756	47.0128	43.304	44.0057	7.94131e-39	-2.74059
COCN_GLEAN_10017369	672	714	703	895	836	630	13.912	15.0966	14.7338	16.6007	17.3523	13.3865	0.00928427	0.495091
Cocos_nucifera_newGene_613	482	652	537	997	1418	848	3.64561	6.00331	6.75598	8.56489	10.6417	7.09458	0.353909	-0.293697
Cocos_nucifera_newGene_610	172	222	173	185	151	173	10.0131	13.1821	10.2133	9.63307	8.79431	10.3121	0.00892029	0.806378
Cocos_nucifera_newGene_3878	93	136	77	111	98	104	7.23853	10.7959	5.99989	7.69539	7.5724	8.24357	0.130669	0.618505
Cocos_nucifera_newGene_1439	31	14	29	78	44	97	1.17538	0.5168	1.07566	2.64642	1.66514	3.74456	0.150509	-0.904153
CUFF48.162.2	417	432	352	497	435	435	37.5086	39.678	32.086	40.0976	39.2068	40.1763	0.0434263	0.470999
COCN_GLEAN_10020242	773	109	118	2986	2002	1122	15.4066	2.20282	2.36273	53.3111	39.9869	22.9376	0.009199	-1.8234
COCN_GLEAN_10020246	5104	4717	4506	4564	4391	3623	87.0905	82.1642	77.7852	69.747	75.0826	63.4142	2.19396e-08	0.850743
COCN_GLEAN_10013152	72	76	94	446	309	361	1.63924	1.77775	2.16689	9.17196	7.10213	8.50547	3.98326e-07	-1.52673
Cocos_nucifera_newGene_14747	9	72	83	309	268	31	0.292496	1.79812	2.06017	6.79468	6.59475	1.05465	0.255797	-1.03433
CUFF52.458.1	16	23	22	50	50	47	2.09101	3.08658	2.91763	5.96589	6.66503	6.47584	0.274375	-0.59118
COCN_GLEAN_10014008	156	102	180	141	163	139	14.7174	9.78721	17.236	11.9679	15.4155	13.5024	0.084696	0.624554
COCN_GLEAN_10013159	484	408	415	1397	1136	1073	10.6344	9.14045	9.2224	27.4893	25.0166	24.1866	2.55435e-05	-0.795978
CUFF9.606.1	652	501	831	804	693	684	14.4062	11.3027	18.5805	15.9131	15.3518	15.5119	0.0594783	0.516446
COCN_GLEAN_10003136	19	15	11	356	163	181	1.03042	0.84079	0.579331	17.8727	9.13148	10.4301	2.34392e-11	-3.18353
COCN_GLEAN_10003133	221	228	245	1208	356	429	8.76598	9.2375	9.84493	43.0331	14.1815	17.4764	0.0955871	-0.786401
COCN_GLEAN_10003132	2837	4835	2437	929	477	832	72.607	126.331	63.1144	21.2938	12.2176	21.8377	1.62542e-12	2.78793
COCN_GLEAN_10003131	246	320	345	87	75	119	27.9106	37.0315	39.6386	8.79443	8.50752	13.7738	5.89171e-10	2.29527
COCN_GLEAN_10004598	17391	11475	15948	820	815	1008	206.779	139.293	191.874	8.73018	9.70176	12.2922	6.33904e-66	4.67452
COCN_GLEAN_10003139	281	305	455	0	4	6	16.0359	17.7611	26.2525	0	0.187291	0.294037	4.12429e-33	7.01041
COCN_GLEAN_10001512	9263	7349	8066	1294	2388	1550	590.643	478.378	520.396	73.8942	152.552	101.378	7.43871e-21	2.85233
COCN_GLEAN_10011079	790	545	731	2517	2019	2375	15.8775	11.1737	14.8718	45.3382	40.695	49.0126	1.10789e-05	-1.08639
COCN_GLEAN_10003689	25338	29915	24250	583	682	882	1315.58	1585.7	1274.04	27.0843	35.4468	46.9682	3.50457e-83	5.77767
COCN_GLEAN_10016701	333	459	608	265	283	316	8.66308	12.2231	16.0221	6.18097	7.38666	8.44529	0.000141497	1.32265
COCN_GLEAN_10016706	67	4	4	191	34	18	1.60976	0.093425	0.090957	4.15708	0.806301	0.438176	0.490888	-0.809865
COCN_GLEAN_10016704	719	378	399	1532	1411	1287	15.0969	8.09245	8.46974	28.8113	29.7092	27.7214	0.00831681	-0.836955
COCN_GLEAN_10003681	5115	4201	4090	7781	6816	6644	132.773	111.34	107.427	180.921	177.347	176.952	0.97835	-0.00575629
COCN_GLEAN_10003687	3716	2906	3490	666	2044	1053	85.8304	68.5151	81.5608	13.7768	47.3246	24.9374	2.78113e-06	2.02231
COCN_GLEAN_10014706	159	160	161	219	159	138	10.8551	11.1838	11.1353	13.413	10.9271	9.69933	0.0407933	0.568931
COCN_GLEAN_10014707	208	187	213	416	379	295	5.93401	5.4405	6.16307	10.6507	10.8645	8.65664	0.481323	-0.170598
COCN_GLEAN_10014701	86	62	49	131	127	145	1.78212	1.29563	1.01532	2.42081	2.63519	3.08277	0.367621	-0.383687
COCN_GLEAN_10014702	82	189	147	154	170	160	4.04014	9.48073	7.32493	6.76512	8.39499	8.06257	0.335318	0.440124
CUFF2.771.3	540	613	550	305	345	315	25.4878	29.4939	26.2589	12.8538	16.2994	15.2481	5.92675e-10	1.464
COCN_GLEAN_10014708	124	137	100	409	360	304	2.98826	3.3689	2.44391	8.84093	8.72163	7.51785	0.00101326	-0.893304
COCN_GLEAN_10014709	6	0	10	81	56	35	0.355566	0	0.595996	4.51594	3.44424	2.22599	0.00665334	-2.47214
CUFF36.486.1	805	492	621	852	628	760	19.5452	12.1772	15.2594	18.5315	15.2719	18.9151	0.151983	0.422571
Cocos_nucifera_newGene_2025	59	34	95	324	314	173	4.04584	2.34369	6.58878	19.9286	21.5847	12.1455	0.00292395	-1.39345
Cocos_nucifera_newGene_2024	32	6	4	128	138	62	0.492375	0.087928	0.063789	1.81763	2.18421	1.00283	0.0076182	-2.12714
COCN_GLEAN_10004486	2020	2220	2178	855	1050	651	56.027	62.8591	61.1295	21.2435	29.1912	18.523	1.07374e-18	1.98769
COCN_GLEAN_10004487	3394	3670	3278	4039	3069	2636	118.223	130.506	115.547	126.011	107.138	94.1851	5.07897e-05	0.761402
COCN_GLEAN_10004485	117	75	103	804	586	405	3.69795	2.42275	3.28333	22.8824	18.6545	13.181	1.45642e-09	-1.89745
COCN_GLEAN_10004482	449	149	148	4188	651	176	6.4426	2.1758	2.14551	53.8863	9.37109	2.58835	0.134118	-1.67963
COCN_GLEAN_10004483	59	16	32	531	437	289	2.12828	0.579672	1.15786	17.1509	15.7917	10.676	4.3413e-09	-2.80555
COCN_GLEAN_10004480	20	0	2	384	568	215	0.459955	0	0.039929	8.23504	13.6203	5.27475	1.73307e-07	-4.58758
COCN_GLEAN_10004481	17	4	6	201	182	185	0.265563	0.065707	0.091395	2.90693	2.94907	3.06568	7.52958e-11	-3.61519
Cocos_nucifera_newGene_17876	60	113	88	310	261	149	0.855813	1.65685	1.27993	3.98431	3.7495	2.18547	0.0770948	-0.74882
Cocos_nucifera_newGene_17871	12	24	10	103	80	61	0.268412	0.695757	0.270739	2.31895	1.98318	1.66715	0.00374094	-1.65468
COCN_GLEAN_10004488	49	56	42	1182	798	470	0.701295	0.818389	0.612981	15.409	11.6322	7.01998	3.85097e-20	-3.30216
COCN_GLEAN_10004489	763	1712	897	902	777	666	24.466	56.0292	29.0873	25.9062	24.9612	21.9103	0.00173931	1.18749
CUFF48.10.1	48	41	46	81	84	93	10.0384	8.65829	9.64403	15.1603	17.6187	19.8807	0.512475	-0.285916
CUFF38.139.1	477	560	504	499	540	417	24.5245	29.3884	26.2289	22.9659	27.8202	21.9969	0.000819898	0.743818
COCN_GLEAN_10024146	11	33	45	149	139	156	0.321158	1.03139	1.38713	4.0967	4.28845	4.89973	0.005583	-1.60225
CUFF24.397.1	1393	1739	1363	1802	1748	1522	20.6352	26.2873	20.4287	23.8989	25.9544	23.1278	0.0255148	0.489007
CUFF46.229.1	978	740	714	1525	1391	1315	46.1296	35.6209	34.0772	64.4567	65.7824	63.6703	0.552349	-0.141188
COCN_GLEAN_10024140	48	28	62	91	19	22	0.668951	0.39719	0.879609	1.1465	0.258899	0.310939	0.325511	0.74771
COCN_GLEAN_10012283	318	267	254	641	649	851	36.7843	31.6071	29.8026	66.5301	75.3732	101.272	0.023505	-0.713389
CUFF52.84.1	7	3	13	139	205	96	0.328471	0.151194	0.6393	6.30246	10.4682	4.97023	2.34049e-08	-3.43007
COCN_GLEAN_10019731	158	242	148	431	312	254	2.72922	4.26313	2.57462	6.65822	5.39266	4.49958	0.650231	-0.171877
COCN_GLEAN_10012287	234	312	229	576	435	346	4.08488	5.57254	4.05557	9.0308	7.63495	6.21246	0.702489	-0.121206
COCN_GLEAN_10012286	137	150	120	258	252	132	2.68985	2.98858	2.37638	4.53392	4.96173	2.64898	0.934277	0.032823
COCN_GLEAN_10012284	2766	2474	3937	257	235	283	61.4216	56.0845	88.4659	5.09877	5.21993	6.42767	1.71814e-49	4.16961
COCN_GLEAN_10009164	322	168	206	719	654	594	9.34379	4.97087	6.03357	18.7116	19.0397	17.7021	0.00791945	-0.835111
COCN_GLEAN_10019739	196	47	55	705	810	447	21.9446	5.37524	6.17094	70.9209	91.1466	51.4747	0.000395509	-1.98589
CUFF37.429.3	1807	1430	1953	1025	806	734	28.8781	23.3349	31.5827	14.6706	12.9126	12.0348	2.44167e-16	1.6767
COCN_GLEAN_10009161	1792	2762	1912	753	808	657	31.4538	49.4996	33.9562	11.8411	14.2055	11.8214	4.00885e-16	2.19298
Cocos_nucifera_newGene_9098	850	890	1289	179	227	120	21.1361	24.2884	31.8635	3.8241	5.44248	2.93608	1.82548e-24	3.16575
COCN_GLEAN_10003910	4640	3678	6745	637	593	666	49.7372	40.2531	73.1695	6.11427	6.36986	7.31866	1.53063e-34	3.5978
CUFF7.488.1	137	100	105	473	264	296	6.42792	4.78927	5.00833	19.9835	12.4752	14.3114	0.00611353	-0.908804
CUFF14.219.1	1708	1088	2165	1353	1340	650	17.9494	11.6742	23.0257	12.7331	14.1139	7.01175	0.000548428	1.23929
COCN_GLEAN_10000568	1006	1038	802	911	530	385	22.3197	23.5215	18.0029	18.1168	11.7829	8.76147	2.87259e-05	1.32876
COCN_GLEAN_10000561	2752	470	1580	831	525	292	217.375	37.8996	126.317	58.7652	41.5248	23.6645	0.000184017	2.15187
COCN_GLEAN_10000563	1199	1666	1893	300	232	369	30.7453	43.6249	49.1355	6.88031	5.94201	9.70213	5.12873e-19	2.99974
CUFF42.655.1	7	4	2	303	289	176	0.326446	0.178376	0.078952	13.5489	14.4824	9.00044	1.91132e-20	-5.01889
COCN_GLEAN_10000565	13	3	10	128	84	70	0.829622	0.186635	0.631193	7.44146	5.48484	4.65401	2.12249e-05	-2.64105
COCN_GLEAN_10000564	26	17	20	376	210	222	0.752108	0.492688	0.605806	10.0918	6.31027	6.8356	2.06982e-13	-2.94682
COCN_GLEAN_10000567	162	237	214	690	565	455	7.11834	10.6604	9.555	27.272	24.9845	20.5886	0.00450311	-0.792555
Cocos_nucifera_newGene_3460	109	98	175	14	33	20	5.4867	5.03029	8.93662	0.621067	1.65484	1.01063	1.65477e-09	3.06266
Cocos_nucifera_newGene_3461	24	12	14	602	534	413	0.350907	0.142289	0.16736	7.55233	6.75788	5.28174	1.46411e-32	-4.2206
Cocos_nucifera_newGene_3464	492	328	514	1131	1643	858	2.19715	1.49572	2.32327	4.52853	7.36418	3.93579	0.0201606	-0.770525
Cocos_nucifera_newGene_12965	15	19	13	190	285	180	0.189657	0.253443	0.165652	2.24139	3.77176	2.43426	2.30888e-12	-3.06994
Cocos_nucifera_newGene_12966	399	353	517	1482	907	793	13.9557	12.64	18.2885	46.8658	32.0346	28.7934	0.0336124	-0.633476
CUFF46.35.1	5324	6159	4559	6671	6776	7152	100.432	118.613	87.0084	112.707	128.113	138.415	0.267237	0.28705
Cocos_nucifera_newGene_8327	14	23	9	82	51	98	0.408417	0.699053	0.249935	2.18147	1.50179	2.99472	0.0111951	-1.61089
Cocos_nucifera_newGene_12962	23	6	8	161	156	80	0.296659	0.076857	0.108608	1.87861	2.02703	1.06456	2.14784e-05	-2.62578
CUFF16.28.1	40	32	50	56	27	6	0.513417	0.417585	0.654297	0.638483	0.345074	0.07042	0.148758	1.12396
Cocos_nucifera_newGene_8328	3	3	10	397	583	244	0.007182	0.007741	0.111404	1.26891	2.13313	0.832272	9.64645e-21	-5.35511
COCN_GLEAN_10022967	4081	3425	3338	4598	3122	3129	63.5667	54.459	52.5969	64.1378	48.735	50.0003	0.00145946	0.66819
CUFF31.142.2	813	705	757	3023	2153	1699	8.81886	7.80798	8.30815	29.3739	23.408	18.9086	3.56037e-05	-0.906581
COCN_GLEAN_10006735	203	71	155	465	336	212	4.44003	1.58106	3.43236	9.11398	7.35537	4.76082	0.259321	-0.542186
CUFF9.333.1	1485	2010	1748	1206	1279	1068	91.4457	126.404	108.922	66.4955	78.9189	67.4885	9.4709e-08	1.2184
COCN_GLEAN_10006732	480	826	557	156	24	176	13.4349	23.6089	15.7748	3.90167	0.669943	5.06092	6.52479e-06	2.88348
Cocos_nucifera_newGene_19080	432	312	347	53	101	27	1.32106	0.973188	1.10134	0.1438	0.328765	0.08382	3.24517e-12	3.19442
Cocos_nucifera_newGene_19081	182	142	240	101	107	111	10.3072	7.95308	13.6098	5.13302	6.11461	6.44474	3.4572e-05	1.44685
Cocos_nucifera_newGene_19086	25	7	14	103	176	49	0.138347	0.036773	0.079048	0.594599	1.4125	0.317015	0.00281455	-2.04285
Cocos_nucifera_newGene_19084	91	79	102	93	134	132	0.962085	0.849764	1.0913	0.8829	1.42247	1.42824	0.593412	0.229771
COCN_GLEAN_10022960	12860	16566	17039	7502	6354	6676	230.238	302.787	308.683	120.3	114.014	122.639	7.50948e-17	1.82892
COCN_GLEAN_10003911	792	710	772	917	560	659	29.0763	26.6056	28.6435	30.1342	20.5884	24.7871	0.00207517	0.754189
Cocos_nucifera_newGene_11703	434	382	301	63	155	113	17.2403	14.1497	10.9661	1.65176	4.66557	2.93849	5.0161e-08	2.33652
COCN_GLEAN_10003919	541	619	493	536	378	407	29.8953	34.9289	27.5865	26.5535	20.9532	23.1071	5.54579e-05	0.986435
Cocos_nucifera_newGene_11709	126	91	128	335	474	309	1.89292	1.979	2.14137	4.58414	7.24482	4.86885	0.0015839	-1.02826
CUFF32.716.2	3958	4040	5774	714	583	605	73.2688	76.3479	108.145	11.8369	10.8137	11.4875	2.93502e-48	3.49296
Cocos_nucifera_newGene_15460	60	32	60	251	288	211	3.07316	1.67061	3.11908	11.687	14.9732	11.2117	1.51064e-05	-1.62035
CUFF48.106.1	10444	13191	11360	17302	22431	18452	191.385	246.774	210.635	283.98	411.984	346.939	0.777793	-0.0793242
Cocos_nucifera_newGene_19555	377	378	436	631	628	427	2.82288	2.89181	3.30598	4.23031	4.71513	3.28164	0.479626	0.172516
Cocos_nucifera_newGene_19557	505	104	260	8	20	13	2.44984	0.51388	1.27464	0.031215	0.094336	0.06201	1.90381e-14	4.79415
Cocos_nucifera_newGene_19558	20	14	14	59	70	38	1.51472	1.06286	1.05346	4.03751	5.35161	2.99982	0.051534	-1.0878
CUFF11.97.2	2982	2856	3051	2839	1726	2660	85.5382	83.6534	88.5802	72.9419	49.6256	78.2948	0.000712079	0.941943
CUFF2.716.1	729	460	380	1704	1217	1128	14.9098	9.58964	7.8626	31.2112	24.9488	23.6581	0.0313606	-0.690166
Cocos_nucifera_newGene_13702	77	233	93	178	167	198	2.68852	6.07615	2.74429	4.74032	5.07813	6.19558	0.705151	0.223366
Cocos_nucifera_newGene_13700	32	34	20	41	35	34	0.607109	0.66294	0.415097	0.728419	0.69414	0.696936	0.601681	0.300288
Cocos_nucifera_newGene_13705	107	77	95	23	10	12	5.44845	4.11171	5.17314	0.795111	0.506768	0.483002	9.85324e-12	3.22561
Cocos_nucifera_newGene_13704	85	56	84	25	23	25	5.93239	3.99494	5.90305	1.56136	1.54777	1.76939	4.45349e-07	2.22425
CUFF5.688.1	2893	3641	3042	3067	2627	2360	63.2071	81.2024	67.2476	60.0247	57.5175	52.9014	4.73772e-06	0.916369
COCN_GLEAN_10001219	1274	667	1047	2123	1266	839	28.0456	14.9869	23.3309	41.8675	27.9476	18.9492	0.634008	0.194131
COCN_GLEAN_10006248	513	420	524	3010	2353	3417	16.4794	13.76	17.0388	86.6875	75.8544	112.747	3.4461e-12	-1.93704
COCN_GLEAN_10006249	1613	1757	2216	7194	4783	6294	102.793	114.338	142.977	410.815	305.63	411.713	9.23057e-05	-1.044
COCN_GLEAN_10001210	58	54	66	33	25	59	0.989753	0.943099	1.12991	0.49963	0.419154	1.03052	0.0391543	1.17479
COCN_GLEAN_10006242	562	523	518	689	473	378	13.8937	13.1986	12.9504	15.2543	11.7209	9.57521	0.00241341	0.738949
COCN_GLEAN_10001216	130	49	40	500	559	400	3.32136	1.28625	1.03895	11.5105	14.3975	10.5536	2.68934e-05	-2.02809
Cocos_nucifera_newGene_16281	11	0	0	556	807	756	0.207171	0	0	10.0467	16.3248	15.6541	0.000257716	-4.90559
Cocos_nucifera_newGene_16282	80	47	88	457	296	606	1.48212	0.817838	1.4854	7.70601	5.79094	12.0579	8.6117e-06	-1.99439
Cocos_nucifera_newGene_16285	640	1851	872	260	242	216	47.2056	139.483	65.1275	17.1662	17.8823	16.3514	5.80506e-11	2.84387
Cocos_nucifera_newGene_16284	30	20	26	189	146	144	0.660159	0.434636	0.652535	5.5719	4.89025	3.28563	2.43965e-07	-1.96025
Cocos_nucifera_newGene_16287	168	114	208	231	194	386	10.1887	7.04952	12.7957	12.5569	11.8011	24.0635	0.826619	-0.115897
Cocos_nucifera_newGene_16288	148	115	133	21	35	12	1.41515	1.12388	1.28701	0.179315	0.332062	0.115195	5.62507e-12	3.14088
CUFF8.187.2	130	121	164	550	346	353	5.23003	4.95529	6.6776	19.8593	13.9916	14.6168	0.00236478	-0.904803
CUFF40.322.2	1264	2379	1536	1500	1404	1337	28.0102	53.8082	34.4428	29.7623	31.1653	30.4017	0.00329465	0.945425
CUFF11.225.1	146	161	204	708	527	382	4.43277	5.01634	6.28627	19.3659	16.1323	11.9423	0.0010655	-0.964485
CUFF23.577.1	294	397	325	1071	842	910	9.89638	13.6711	11.0729	32.3651	28.484	31.5116	0.00164138	-0.804176
CUFF34.256.2	124	143	99	241	263	262	4.82361	5.68156	3.8931	8.38787	10.2314	10.4403	0.226001	-0.410368
Cocos_nucifera_newGene_9631	99	209	104	366	259	258	2.93838	6.40055	3.1463	9.84448	7.91814	7.92682	0.36121	-0.408525
CUFF12.427.1	70	154	69	375	159	256	2.39008	5.4201	2.3891	11.5806	5.48968	9.04622	0.171666	-0.724596
CUFF26.716.1	799	811	612	1223	1164	1117	13.4202	13.8954	10.3963	18.3918	19.5888	19.2479	0.997653	0.000815095
COCN_GLEAN_10014187	869	1159	1264	1148	766	480	32.8864	44.7725	48.3966	38.9215	29.0556	18.6269	0.000448479	1.15143
COCN_GLEAN_10022212	27	22	37	82	53	31	0.864471	0.715881	1.22002	2.37939	1.72522	1.00598	0.696291	-0.239157
CUFF32.379.1	205	96	184	1655	931	589	1.21108	0.577569	1.10147	8.78881	5.53183	3.57946	2.80939e-06	-1.96834
COCN_GLEAN_10007118	16	29	22	266	231	187	0.510201	0.985535	0.738746	8.08261	7.85773	6.49536	1.17176e-11	-2.62829
COCN_GLEAN_10007115	1083	599	777	2097	1972	1017	13.4247	7.58291	9.74086	23.2896	24.5058	12.9356	0.310911	-0.358533
COCN_GLEAN_10007114	1825	1633	1762	533	418	312	40.7594	37.232	39.8198	10.6536	9.36058	7.13492	3.96855e-43	2.71572
COCN_GLEAN_10007116	3674	3869	2838	1169	904	1099	53.7639	57.7956	42.0242	15.3186	13.2491	16.4957	1.64753e-21	2.34889
COCN_GLEAN_10007111	65	96	77	641	743	562	1.82783	2.76864	2.19798	16.2499	21.0793	16.3045	7.37002e-16	-2.34303
COCN_GLEAN_10007110	127	110	67	125	114	151	16.1675	14.3199	8.69406	14.2496	14.6356	19.7909	0.553877	0.273286
COCN_GLEAN_10007113	211	167	103	952	1072	685	6.82601	5.49219	3.34397	27.565	34.7384	22.7193	1.14108e-07	-1.80001
COCN_GLEAN_10007112	867	702	1090	456	411	289	18.2463	15.0837	23.203	8.59662	8.65235	6.23921	4.26288e-13	1.86299
Cocos_nucifera_newGene_16864	2670	2553	2637	2064	1872	2178	13.6084	11.4205	13.9691	52.8263	51.9363	59.7675	2.95612e-06	1.00365
Cocos_nucifera_newGene_16860	138	98	131	491	603	463	1.1492	0.833662	1.10625	3.68255	5.06213	3.97895	3.68459e-07	-1.4191
COCN_GLEAN_10011140	4151	2587	3307	2359	1864	1498	222.939	141.828	179.719	113.488	100.313	82.5253	8.42552e-10	1.47496
CUFF30.14.2	2082	2044	3079	3672	4486	3017	43.3996	43.4991	64.9426	68.5573	93.7267	64.5259	0.922449	0.0308703
COCN_GLEAN_10012736	44	6	12	1011	353	333	0.594893	0.078631	0.163142	12.5128	4.88641	4.70962	1.40252e-08	-3.85408
COCN_GLEAN_10023849	285	32	41	1278	612	683	3.6567	0.411742	0.521122	14.7103	7.87865	9.00345	0.0055404	-2.04852
COCN_GLEAN_10023848	962	347	482	5317	2260	2952	15.7201	5.78948	7.95969	77.8498	37.0181	49.5004	3.71842e-05	-1.84005
COCN_GLEAN_10023844	2587	2831	2208	5503	5937	5732	69.7989	77.9775	60.2864	133.026	160.58	158.725	0.0266565	-0.516727
COCN_GLEAN_10023847	1168	1208	1447	2228	2046	2067	22.4055	23.6626	28.1009	38.2955	39.3607	40.708	0.751602	-0.0739473
COCN_GLEAN_10023841	391	248	312	986	922	720	6.25618	4.04199	5.04303	14.1316	14.7858	11.8251	0.00141384	-0.796031
COCN_GLEAN_10023840	6	0	0	104	60	61	0.52598	0	0	8.19947	5.29069	5.53007	3.40926e-05	-4.01499
COCN_GLEAN_10023843	481	541	384	1213	1011	1030	33.5575	38.5649	27.1513	75.8984	70.7596	73.8345	0.0293272	-0.543954
COCN_GLEAN_10023597	66	31	27	243	297	165	4.45554	2.14745	1.81724	14.7919	20.2406	11.4937	0.000131103	-1.79558
COCN_GLEAN_10007801	115	36	86	244	266	120	7.40849	2.36146	5.61614	14.1499	17.2609	7.9733	0.186878	-0.710675
COCN_GLEAN_10007800	84	59	57	286	159	172	4.97778	3.59265	3.43157	15.3124	9.50678	10.5154	0.0145081	-0.933389
COCN_GLEAN_10007807	260	288	237	648	450	487	5.50972	6.22366	5.07629	12.3023	9.55059	10.592	0.196118	-0.341906
COCN_GLEAN_10023592	8032	7217	7822	4994	5888	5414	367.939	337.532	362.601	204.914	270.326	254.465	3.99626e-08	1.14261
COCN_GLEAN_10023591	2272	909	1663	2982	2346	2860	44.9547	18.3538	33.2876	52.8499	46.5236	58.0662	0.781035	-0.115506
COCN_GLEAN_10007804	147	127	143	986	855	832	4.74071	4.18922	4.65451	28.5512	27.7079	27.5999	2.9863e-22	-2.01057
COCN_GLEAN_10007808	667	334	742	716	899	741	36.1386	18.4949	40.716	34.7784	48.8273	41.2124	0.607416	0.205383
COCN_GLEAN_10023599	0	0	0	46	29	37	0	0	0	2.91074	2.02903	2.69523	6.66357e-06	-5.70646
COCN_GLEAN_10022468	2772	2788	3166	3440	3209	2840	59.3692	60.9574	68.6198	66.0027	68.8903	62.4144	0.00115683	0.540608
COCN_GLEAN_10022460	44	21	17	136	33	38	2.56001	1.26036	0.988179	7.16762	1.95921	2.28289	0.455232	-0.579535
COCN_GLEAN_10022461	4417	6019	4854	7492	6536	5547	104.015	144.691	115.651	158.015	154.267	134.026	0.167803	0.316276
COCN_GLEAN_10022462	27	13	5	245	119	389	0.557764	0.257195	0.099703	4.54152	2.46161	8.25406	2.42762e-06	-3.27003
COCN_GLEAN_10008355	73	31	59	0	3	3	2.42844	1.06184	1.98958	0	0.09984	0.078036	2.1584e-09	4.91145
COCN_GLEAN_10008350	3308	1948	2157	735	808	1128	43.3514	26.0612	28.6032	8.61916	10.6093	15.1559	4.94033e-09	2.05995
COCN_GLEAN_10008351	17	10	15	128	140	59	1.54675	0.889873	1.39177	10.7877	13.2561	5.65081	4.64037e-05	-2.19789
COCN_GLEAN_10008358	142	321	185	58	125	43	2.16546	5.00401	2.84951	0.783405	1.91358	0.672837	6.84704e-05	2.13404
COCN_GLEAN_10008359	19	45	42	80	187	79	0.18237	0.434527	0.402464	0.68123	1.79342	0.773165	0.107513	-0.995021
CUFF45.820.2	43	74	31	180	123	132	1.75433	3.08812	1.25102	6.57655	5.03314	5.52729	0.0793414	-0.855795
COCN_GLEAN_10009405	14	26	13	91	57	166	0.432647	0.857772	0.432018	2.67005	1.87342	5.5816	0.00546143	-1.85757
COCN_GLEAN_10009404	273	394	253	796	704	677	4.39553	6.48082	4.11988	11.4985	11.3756	11.2003	0.0534167	-0.57057
COCN_GLEAN_10009407	9	9	4	199	118	94	0.178768	0.169858	0.061295	3.59316	2.38605	1.93184	1.25979e-09	-3.39855
COCN_GLEAN_10009401	6	15	11	286	224	189	0.089897	0.240523	0.167999	4.13065	3.6203	3.11219	4.51567e-16	-3.67728
COCN_GLEAN_10009400	2151	1983	1802	2585	1897	1739	91.2592	85.8502	77.334	98.2084	80.6383	75.6674	0.00199127	0.604135
COCN_GLEAN_10009408	190	149	195	765	685	497	3.28542	2.62848	3.4185	11.8832	11.9096	8.83757	7.10308e-07	-1.18459
COCN_GLEAN_10012679	24	0	8	59	84	89	0.808687	0	0.247473	1.77913	2.83118	3.07445	0.0447994	-1.99614
CUFF20.309.1	2894	2695	1901	11009	8132	14341	33.0705	31.4349	21.9773	112.697	93.1457	168.165	1.50528e-05	-1.51108
COCN_GLEAN_10024103	13641	8505	9184	16668	16111	15902	242.236	154.186	165.026	265.115	286.75	289.73	0.968648	0.0118595
COCN_GLEAN_10024104	13	68	23	97	32	61	1.33407	7.11637	2.39575	8.99772	3.22651	6.45606	0.856965	-0.158276
COCN_GLEAN_10023335	1243	1015	1043	689	584	466	21.1676	17.6385	17.9805	10.5137	9.96097	8.13562	4.47829e-17	1.59026
COCN_GLEAN_10023334	112	84	137	221	186	201	6.28914	4.76626	7.78002	11.0774	10.4476	11.545	0.554204	-0.212931
COCN_GLEAN_10024108	314	322	286	607	668	583	4.99567	5.21679	4.59856	8.6435	10.6541	9.51485	0.134105	-0.352849
COCN_GLEAN_10023338	138	143	203	460	513	301	0.686436	0.726843	1.01887	2.04999	2.55697	1.53572	0.027395	-0.711473
Cocos_nucifera_newGene_19104	15	27	21	49	37	36	0.173173	0.29319	0.266684	0.498241	0.425843	0.439443	0.661838	-0.268546
CUFF1.1852.1	431	427	347	643	540	455	26.195	26.524	21.3742	35.0809	32.9515	28.3966	0.331762	0.228342
CUFF53.184.1	640	960	761	1325	1149	1001	16.0259	24.5436	19.2971	29.7361	28.8648	25.7328	0.685394	0.115676
COCN_GLEAN_10021249	253	70	108	926	995	696	4.2458	1.19559	1.82003	13.9234	16.7457	11.9932	5.43756e-05	-1.90046
COCN_GLEAN_10021248	10	13	13	37	41	41	0.09473	0.129349	0.136418	0.340646	0.422554	0.43386	0.0915095	-1.03246
CUFF11.326.1	4030	4595	3727	1313	1603	1503	120.371	140.13	112.644	35.1237	47.9947	46.0611	1.9039e-18	2.11628
COCN_GLEAN_10005188	50	51	43	210	165	212	5.6055	5.84116	4.80678	21.1389	18.5304	24.3664	0.000145174	-1.35807
COCN_GLEAN_10005189	62	76	55	1013	1265	535	0.423504	0.530777	0.379864	6.27539	8.77276	3.7978	7.18067e-18	-3.12598
COCN_GLEAN_10005186	205	117	92	92	459	409	4.06001	2.36377	1.84394	1.63448	9.11871	8.33049	0.389948	-0.592844
COCN_GLEAN_10005187	325	138	131	329	399	421	24.9512	10.7677	10.1235	22.568	30.6541	33.1344	0.51753	-0.318271
COCN_GLEAN_10005181	2104	1436	1548	5548	4549	3732	28.2865	19.7059	21.057	66.8106	61.2881	51.4817	0.000596918	-0.767949
COCN_GLEAN_10005182	278	66	109	1925	783	769	5.93113	1.42771	2.35257	36.7782	16.7426	16.8203	9.45464e-05	-2.17195
COCN_GLEAN_10005183	298	409	283	1033	1159	911	5.31173	7.45158	5.1109	16.5277	20.7464	16.7061	0.000339569	-0.974734
COCN_GLEAN_10023289	62	53	63	8	11	25	7.55585	6.51713	7.77439	0.775452	1.25575	3.06461	9.98662e-05	2.48859
CUFF43.437.1	6	11	10	58	45	29	0.17872	0.37743	0.337551	1.78012	1.53672	1.01471	0.0203923	-1.51955
COCN_GLEAN_10021244	58	31	53	223	351	163	0.887233	0.48644	0.8263	3.09661	5.47017	2.59328	0.000165694	-1.67268
Cocos_nucifera_newGene_1639	8	3	5	215	178	264	0.35565	0.115188	0.200298	9.50864	8.78842	13.3816	1.89489e-16	-4.55612
Cocos_nucifera_newGene_1638	430	416	181	786	751	1011	23.9126	23.5949	10.147	39.15	41.8595	57.6916	0.131904	-0.662894
Cocos_nucifera_newGene_1636	697	600	551	341	343	362	10.469	7.83117	7.38194	3.08091	3.47033	3.74497	1.49079e-09	1.45862
Cocos_nucifera_newGene_1633	11	7	0	118	174	69	0.175159	0.114046	0	1.73045	2.85569	1.15735	4.37016e-05	-3.35315
Cocos_nucifera_newGene_1632	876	1478	1499	220	263	260	24.8805	42.5286	43.1366	5.55114	7.39338	7.50988	7.66462e-20	2.98688
CUFF26.777.1	109	43	36	244	197	117	1.68618	0.666833	0.550869	3.37732	3.06153	1.85418	0.117512	-0.860107
COCN_GLEAN_10005234	273	272	270	79	67	150	13.217	13.4554	13.2184	3.40446	3.20958	7.45268	7.11135e-06	2.02173
COCN_GLEAN_10005233	2302	2065	2199	2471	2534	2094	35.2388	32.2766	34.0697	33.8903	38.8939	32.893	0.000746817	0.546807
COCN_GLEAN_10005230	1577	1091	1018	4644	5667	3360	31.0913	21.9422	20.2991	82	111.975	67.9697	1.31965e-05	-1.21271
COCN_GLEAN_10005238	2251	2172	1533	2121	2378	2143	171.587	169.025	118.247	144.843	181.723	167.632	0.0633849	0.491535
Cocos_nucifera_newGene_512	5	0	0	103	94	59	0.131435	0	0	2.7511	3.23436	1.8736	6.29108e-07	-4.48404
Cocos_nucifera_newGene_513	0	0	9	84	112	51	0	0	0.353283	3.09271	4.64468	2.13259	0.000916755	-3.51029
Cocos_nucifera_newGene_1181	1301	1551	1271	874	748	802	26.2512	31.4251	28.8569	18.4864	16.6642	18.5322	1.16152e-10	1.41744
Cocos_nucifera_newGene_1183	123	98	123	85	106	90	2.78853	2.27807	2.833	1.72083	2.42457	2.10828	0.0060174	0.929862
Cocos_nucifera_newGene_1182	35	41	27	0	16	5	0.792149	0.967323	0.621229	0	0.362149	0.11354	0.0113231	2.56699
Cocos_nucifera_newGene_1185	65	51	24	285	158	357	2.86795	2.30303	1.06753	11.3715	7.04605	16.3182	0.000757006	-1.82607
Cocos_nucifera_newGene_1188	4	0	2	52	140	46	0.017799	0	0.006701	0.335332	0.925717	0.307536	3.29411e-06	-4.17721
COCN_GLEAN_10020731	17	27	22	168	194	154	0.798028	1.30416	1.05486	7.10294	9.18991	7.46356	2.30821e-08	-2.2613
COCN_GLEAN_10020735	32	13	11	255	163	113	0.443381	0.176588	0.148167	3.2548	2.32121	1.64034	6.61039e-06	-2.46915
COCN_GLEAN_10005278	1085	1215	1135	1086	1327	950	11.786	13.4842	12.483	10.5722	14.4495	10.5853	0.00191936	0.690372
CUFF27.14.1	29	3	33	66	64	28	5.4218	0.507954	6.23051	11.0842	12.01	5.29155	0.540294	-0.552478
Cocos_nucifera_newGene_18935	1538	1266	1289	471	583	483	17.6087	14.7078	29.7097	4.82041	6.68505	5.6782	5.94276e-20	2.05159
Cocos_nucifera_newGene_18934	3	10	0	71	103	41	0.05011	0.191337	0	2.42552	2.47361	1.31629	0.00125392	-2.9951
Cocos_nucifera_newGene_18930	37	55	28	20	30	34	1.1602	1.75364	0.88714	0.550551	0.929187	1.1001	0.070747	1.10415
COCN_GLEAN_10006765	1490	1085	1369	4494	4344	2983	27.7711	20.6449	25.8184	75.0173	81.1485	57.0285	2.21589e-05	-0.906707
COCN_GLEAN_10006766	33055	20507	21902	2609	3321	2979	874.805	554.05	586.507	61.8333	88.0705	80.8773	1.28258e-40	3.68857
COCN_GLEAN_10006761	533	733	572	797	738	738	16.9845	23.8267	18.4461	22.737	23.5664	24.1352	0.184533	0.351788
COCN_GLEAN_10006760	1418	1919	1361	833	824	572	19.6675	27.1716	19.0991	10.3383	11.4564	8.13602	4.81602e-12	1.74255
COCN_GLEAN_10006768	9957	12341	11061	7936	5886	5705	165.745	209.72	186.311	118.322	98.1897	97.4266	1.04612e-12	1.43998
CUFF43.133.1	104	73	88	58	75	106	14.2789	10.2194	12.2062	7.05317	10.2423	14.9317	0.121349	0.744879
Cocos_nucifera_newGene_17577	61	64	99	102	138	95	4.5122	5.02516	7.51335	6.23949	9.92713	6.06546	0.870083	0.076918
CUFF1.2021.1	6707	3559	7530	734	1059	1388	647.109	350.563	735.159	63.3998	102.336	137.377	1.40192e-13	3.0306
CUFF42.259.1	560	767	669	1659	1155	1593	31.4335	43.9651	38.0235	83.4864	65.0478	91.8624	0.108372	-0.48309
CUFF31.3.1	251	351	331	825	955	519	7.61912	10.8864	10.1772	22.4873	29.1355	16.203	0.0511405	-0.610998
COCN_GLEAN_10023280	242	292	329	776	701	632	8.37833	10.3259	11.5442	24.1343	24.3794	22.4989	0.00974671	-0.619559
CUFF28.517.1	1350	1357	1911	1031	788	734	22.5676	23.1631	32.3338	15.4331	13.206	12.5939	2.32177e-10	1.51616
CUFF30.219.1	1485	1847	1517	4511	3753	3741	49.9748	63.4224	51.6446	135.95	126.575	129.169	0.00245599	-0.639257
COCN_GLEAN_10016680	308	306	373	171	140	152	7.42237	7.5467	9.10827	3.68417	3.38167	3.75356	7.43276e-12	1.73774
Cocos_nucifera_newGene_9254	149	131	76	653	1068	559	3.07575	2.73157	1.70994	12.2115	22.1044	13.0461	5.03451e-07	-1.97943
CUFF31.348.1	14	12	14	62	69	58	1.82172	1.55298	1.84154	7.26915	9.06531	7.80576	0.00280348	-1.53812
COCN_GLEAN_10015180	494	551	508	891	610	720	18.2995	20.8366	19.0448	29.5842	22.6528	27.388	0.577257	0.147419
COCN_GLEAN_10012919	479	627	676	1937	1682	1998	9.90062	13.2315	14.1396	35.8955	34.8785	42.4017	0.000224745	-0.997455
COCN_GLEAN_10012913	357	608	509	95	132	157	13.0861	22.7641	18.8964	3.09617	4.82129	5.91228	1.21356e-10	2.52788
COCN_GLEAN_10012912	16	3	0	236	158	161	0.634675	0.119186	0	8.72729	6.51818	6.80741	3.88527e-06	-3.85699
COCN_GLEAN_10012911	106	89	78	655	486	405	1.59256	1.37149	1.18614	8.86301	7.36205	6.27554	2.62938e-11	-1.80831
COCN_GLEAN_10012910	9	7	18	3659	1549	1529	0.186336	0.134384	0.38316	71.8857	34.0444	34.4013	2.17607e-47	-6.74537
COCN_GLEAN_10012914	268	374	144	226	152	138	2.01975	2.87855	1.09519	1.52183	1.14221	1.06228	0.00373218	1.26798
Cocos_nucifera_newGene_14134	49	56	88	370	186	112	2.41647	2.92169	4.51545	15.3273	8.76286	5.30434	0.0414762	-1.04161
CUFF19.487.1	99	6	27	54	43	9	10.6036	0.653194	2.89846	5.15648	4.55462	0.905336	0.366254	0.91195
Cocos_nucifera_newGene_8121	56	54	75	268	325	238	0.569719	0.532429	0.744483	2.42598	3.29349	2.41317	4.44492e-06	-1.48972
Cocos_nucifera_newGene_8123	264	383	287	121	143	123	10.6724	15.8162	11.7713	4.41335	5.67301	5.07364	8.17446e-10	1.90921
Cocos_nucifera_newGene_4467	144	302	206	62	89	66	2.99756	6.43151	4.34478	1.15264	1.86661	1.40411	2.20853e-07	2.20441
CUFF16.237.1	23	57	31	290	415	359	3.22675	8.22476	4.34063	36.7319	58.8287	52.1157	3.49528e-08	-2.54418
Cocos_nucifera_newGene_3112	203	229	200	76	60	120	2.52454	2.94393	2.54391	0.844011	0.74763	1.70565	8.68739e-06	1.88725
COCN_GLEAN_10011758	2323	486	1710	3897	1563	1640	30.0355	6.41277	22.3681	45.1436	20.2516	21.7615	0.957501	0.0348823
Cocos_nucifera_newGene_3117	61	55	62	8	27	11	3.07243	2.77511	2.98014	0.291372	1.18468	0.495534	4.7037e-05	2.49353
COCN_GLEAN_10011754	35	28	29	31	39	27	3.53835	2.88146	3.01991	2.83998	4.05291	2.83913	0.284556	0.567864
COCN_GLEAN_10011750	984	1285	948	877	764	921	43.5959	58.1439	42.5135	34.8154	33.9041	41.8668	0.000402408	0.971721
CUFF49.195.3	218	27	183	4578	3917	2100	9.48278	1.17519	8.04885	178.813	171.194	93.9427	2.94314e-10	-3.78593
COCN_GLEAN_10011753	2191	1721	1851	1450	1301	1262	111.59	89.4985	95.401	66.1697	66.3941	65.9497	2.17659e-10	1.17426
Cocos_nucifera_newGene_15660	12	9	16	153	155	106	0.284524	0.221798	0.378041	3.33222	3.78604	2.65141	2.09662e-09	-2.74534
COCN_GLEAN_10024848	671	1077	699	97	88	85	49.3881	80.9755	52.0796	6.38638	6.48719	6.40407	5.59606e-35	3.80511
Cocos_nucifera_newGene_15667	49	45	28	11	5	5	0.865547	0.746827	0.476993	0.146834	0.066632	0.071904	2.6326e-06	3.06626
COCN_GLEAN_10024844	347	373	289	919	655	770	23.3399	25.6175	19.6489	55.3991	44.1605	53.1332	0.0374833	-0.549842
CUFF38.118.1	1098	927	1329	2468	1868	1260	23.7945	20.5039	29.1424	47.9028	40.5835	28.0146	0.873525	-0.0494255
COCN_GLEAN_10014982	202	124	188	441	164	168	4.13644	2.58267	3.905	8.11027	3.37157	3.53364	0.827867	0.112876
COCN_GLEAN_10014983	317	567	491	619	422	330	4.29061	7.83951	6.7283	7.50942	5.71558	4.58154	0.0498291	0.691198
COCN_GLEAN_10014980	788	864	1146	211	140	298	34.2016	38.2887	50.3565	8.20396	6.06596	13.2583	8.38134e-12	2.68377
COCN_GLEAN_10014986	17	2	14	125	147	79	0.303602	0.028655	0.244937	2.00097	2.63859	1.45548	0.000145562	-2.59934
CUFF9.516.3	181	110	181	714	719	713	10.837	6.7061	10.9286	38.2762	43.1196	43.8178	2.29852e-07	-1.52418
CUFF20.485.1	22	24	9	73	52	63	0.479097	0.547821	0.197628	1.48303	1.18137	1.45227	0.0775532	-1.06871
COCN_GLEAN_10014985	77	68	131	878	853	531	2.33798	2.09705	4.03719	24.0818	26.1699	16.6707	2.07901e-11	-2.32354
COCN_GLEAN_10014989	73	39	140	391	226	107	2.55715	1.39125	4.97214	12.3437	7.98098	3.84236	0.210324	-0.775441
Cocos_nucifera_newGene_18168	112	248	138	159	178	187	1.80288	4.28704	2.23708	5.63793	4.47408	3.09123	0.216037	0.568754
Cocos_nucifera_newGene_18165	188	488	358	170	176	198	11.4671	28.0324	21.0082	8.45529	9.83627	11.384	0.000430512	1.54725
Cocos_nucifera_newGene_18161	64	45	53	126	104	97	1.42832	1.03423	1.19522	2.54571	2.35106	2.23271	0.363121	-0.345346
Cocos_nucifera_newGene_19411	171	191	186	139	152	177	10.1518	11.5428	11.1508	7.35611	9.03316	10.7319	0.00881661	0.858045
COCN_GLEAN_10013667	804	638	557	1771	1622	999	7.15437	5.79425	5.01914	14.1302	14.4759	9.12358	0.101142	-0.449382
COCN_GLEAN_10013665	696	748	674	521	390	437	22.1106	24.2627	21.6587	14.819	12.4139	14.251	2.56744e-09	1.30722
Cocos_nucifera_newGene_19415	243	315	252	707	1356	590	1.74614	1.93359	1.48738	3.97164	6.38115	2.89462	0.00887043	-1.0228
Cocos_nucifera_newGene_19414	291	317	343	305	253	273	19.2968	21.4652	22.9714	18.0815	16.7838	18.5342	0.000503399	0.84796
COCN_GLEAN_10013660	1808	2443	1633	801	693	718	53.8385	74.2857	49.2236	21.358	20.6867	21.9238	1.39714e-15	2.05849
CUFF17.337.2	24	25	36	199	154	130	0.936074	1.01742	1.46096	7.18859	6.24481	5.38607	3.49892e-06	-1.79982
COCN_GLEAN_10010400	129	66	97	34	90	57	3.68796	1.9152	2.7874	0.860978	2.56081	1.65427	0.0190049	1.27753
COCN_GLEAN_10010406	3240	3886	3127	3335	2783	2560	90.3525	110.631	88.2361	83.294	77.7681	73.2328	4.66394e-06	0.906923
COCN_GLEAN_10010404	1127	1145	1115	1626	1748	1439	31.7302	32.9055	31.7738	41.0101	49.351	41.5924	0.433365	0.152963
COCN_GLEAN_10010409	22	15	24	99	131	106	1.13448	0.762632	1.28005	4.64737	6.91183	5.75268	0.000109226	-1.77196
Cocos_nucifera_newGene_13545	9	13	24	233	121	79	0.090205	0.180482	0.340721	2.79921	1.84003	1.30367	4.3892e-05	-2.41926
Cocos_nucifera_newGene_7340	341	573	305	548	1867	932	4.59443	7.88621	4.16097	6.61707	25.2488	12.9046	0.143526	-0.783651
Cocos_nucifera_newGene_7344	165	129	187	139	137	127	7.43525	5.49608	8.47631	4.36552	5.06473	6.27229	0.00277534	0.901451
Cocos_nucifera_newGene_13542	174	413	362	710	1238	610	2.0935	4.41774	4.14721	5.56894	11.1199	6.09692	0.110912	-0.738342
COCN_GLEAN_10017756	8380	15649	10962	305	144	274	213.481	406.998	282.57	6.95949	3.66973	7.15685	1.84738e-58	6.1512
COCN_GLEAN_10017757	1590	1744	1502	1692	1593	1353	20.481	22.9353	19.5816	19.5297	20.571	17.8859	5.21033e-05	0.724745
COCN_GLEAN_10017754	76	34	64	93	86	73	2.97406	1.35239	2.51318	3.25767	3.37034	2.92894	0.813797	0.120257
COCN_GLEAN_10017755	3162	3006	3079	798	829	767	102.888	99.8517	101.394	23.2609	27.0144	25.613	3.29566e-50	2.5948
COCN_GLEAN_10017752	47	85	50	77	42	35	2.01298	3.75621	2.19896	3.0036	1.83249	1.55401	0.0836721	0.917776
COCN_GLEAN_10017750	84	63	49	163	184	113	1.16983	0.904708	0.689733	2.04727	2.59549	1.62136	0.169233	-0.550816
COCN_GLEAN_10017758	327	333	382	1235	607	358	7.1827	7.45869	8.47604	24.3173	13.3632	8.05919	0.430378	-0.34858
COCN_GLEAN_10017759	258	391	292	193	165	129	12.763	19.7715	14.6168	8.5396	8.15265	6.55722	8.16666e-08	1.61473
Cocos_nucifera_newGene_6439	102	55	70	259	342	209	4.85599	3.04813	3.56735	10.7962	14.8464	8.5671	0.00226049	-1.15733
CUFF12.371.1	93	84	93	589	535	378	4.66835	4.30195	4.7088	26.4697	26.922	19.4628	7.23838e-13	-1.78663
Cocos_nucifera_newGene_6430	13	14	28	32	39	13	0.47375	0.548884	1.0932	1.10836	1.49009	0.50998	0.923138	0.0795477
Cocos_nucifera_newGene_6431	336	434	606	577	1149	417	1.22572	1.61796	2.2376	1.88413	4.20249	1.56027	0.943121	0.036803
Cocos_nucifera_newGene_6433	27	12	22	113	132	70	0.366438	0.158393	0.303469	1.41278	1.85108	0.997664	0.00134843	-1.6473
CUFF17.813.1	281	242	213	484	456	416	15.1997	13.3674	11.6581	23.4992	24.7523	23.1119	0.378701	-0.220696
CUFF50.222.1	38	55	36	150	135	176	4.8062	7.18177	4.58716	17.1523	17.276	23.0616	0.0061662	-1.1684
CUFF31.155.1	4018	6414	5106	2705	2406	1972	86.0698	140.265	110.664	51.8919	51.6535	43.3263	2.14963e-12	1.79733
CUFF32.587.1	32	50	27	18	14	29	5.95689	9.7319	5.18425	2.91676	2.54039	5.58589	0.0330167	1.39848
CUFF1.1758.1	207	434	287	276	222	199	19.887	42.6703	28.0094	23.7866	21.3802	19.7015	0.00418268	1.07739
CUFF39.140.2	131	222	85	563	171	141	1.8226	3.16195	1.20067	7.03967	2.39074	2.01518	0.713514	-0.243568
CUFF33.649.2	105	123	122	760	791	573	3.24209	3.85933	3.81188	21.0093	24.4683	18.1379	7.08458e-16	-1.91807
CUFF52.162.1	35	13	33	347	313	165	0.533037	0.192179	0.513399	4.85737	4.90094	2.63299	4.61724e-08	-2.59576
CUFF13.20.2	71	43	36	531	332	311	1.81317	1.10736	0.912902	12.244	8.5554	8.19903	2.64535e-09	-2.25363
CUFF34.85.1	163	86	70	564	212	120	3.18222	1.70829	1.37397	9.89208	4.15427	2.39846	0.232083	-0.730328
COCN_GLEAN_10012137	28883	31358	27726	14363	13511	11418	208.146	230.703	202.181	92.712	97.5846	84.427	6.35301e-31	1.82464
COCN_GLEAN_10002454	1262	1290	1158	1350	1308	1149	18.5151	19.3229	17.1902	17.7367	19.2265	17.2877	0.000409109	0.623021
COCN_GLEAN_10012131	421	509	324	3834	1820	1300	14.1432	17.4563	11.0283	115.55	61.3844	44.8851	1.23192e-05	-1.72122
COCN_GLEAN_10012133	77	112	145	918	811	497	1.13837	1.68868	2.16554	12.1686	12.0409	7.54486	5.04577e-09	-2.0184
COCN_GLEAN_10012139	24	27	37	223	136	201	1.2051	1.38853	1.90124	10.3014	7.00045	10.63	3.94877e-06	-1.97342
COCN_GLEAN_10004852	43	91	46	123	85	80	3.67579	7.91182	3.9916	9.42949	7.28757	6.99378	0.986987	0.00896713
COCN_GLEAN_10004855	4527	1841	2245	1997	1824	880	109.924	45.6296	55.1565	43.4164	44.3852	21.9222	0.000216473	1.53028
COCN_GLEAN_10004854	1456	2772	1690	391	352	336	41.7651	81.1838	49.0488	10.0302	10.1123	9.88364	8.55742e-22	3.08854
COCN_GLEAN_10004856	137	91	172	252	241	241	4.94522	3.36022	6.3168	8.18612	8.77242	8.96291	0.555011	-0.223563
COCN_GLEAN_10000349	307	451	327	838	698	595	5.9637	8.93706	6.4136	14.5741	13.5946	11.8648	0.307544	-0.293848
CUFF24.627.1	2058	1723	1883	1608	1254	1722	141.975	121.367	131.448	99.3465	86.7316	121.92	0.000250462	0.940315
COCN_GLEAN_10000341	103	87	85	187	154	141	4.2046	3.64916	3.51865	6.87155	6.34814	5.92753	0.66169	-0.141911
COCN_GLEAN_10000340	929	936	966	645	629	534	62.4758	64.2756	65.7816	38.8317	42.4007	36.8215	1.84877e-14	1.30634
COCN_GLEAN_10000345	311	499	410	345	396	322	34.1629	56.0356	45.6457	33.967	43.6952	36.3717	0.00534769	0.853917
COCN_GLEAN_10000347	57	126	76	35	18	41	5.97413	13.517	8.04986	3.25923	1.87871	4.35696	0.00041576	2.03257
COCN_GLEAN_10000346	1097	1124	1651	247	315	178	62.2436	65.1183	94.8164	12.5434	17.8905	10.3706	2.3165e-24	3.02825
CUFF32.517.1	898	972	756	424	406	425	59.6395	65.965	50.8008	25.1976	27.0278	28.9258	5.14578e-13	1.70773
CUFF11.247.1	346	354	449	2363	1709	1158	25.3079	26.413	33.2117	154.875	125.334	86.8956	6.86348e-08	-1.48041
CUFF34.99.2	697	598	724	1009	601	659	20.4633	17.9191	21.5055	26.5523	17.6934	19.8682	0.0536628	0.502285
CUFF48.141.1	163	281	157	518	582	448	7.89432	13.8568	7.67052	22.4547	28.2395	22.2278	0.0576421	-0.685326
CUFF14.340.1	0	0	3	130	63	55	0	0	0.322282	16.6134	8.93515	8.02488	8.19464e-08	-4.99248
CUFF32.684.1	281	328	309	339	367	300	12.6523	15.07	14.0571	13.6761	16.5728	13.8296	0.0293498	0.527178
COCN_GLEAN_10008114	2503	1839	2882	3962	3674	3493	53.5053	40.1377	62.3336	75.8559	78.7237	76.6078	0.909527	0.0309388
CUFF8.31.1	24	9	34	110	40	33	0.819673	0.306555	1.17756	3.37525	1.36934	1.14333	0.364531	-0.694033
COCN_GLEAN_10008112	442	414	356	1407	1197	1124	10.5041	10.0585	8.5703	29.9997	28.5509	27.4366	1.62362e-06	-0.952491
COCN_GLEAN_10023178	186	268	235	503	565	451	3.23423	4.77365	4.15274	7.87195	9.88759	8.06841	0.102898	-0.472235
Cocos_nucifera_newGene_11618	1411	1062	1193	5524	9758	4676	5.89912	5.40303	5.29755	21.9633	38.6972	23.5772	6.40428e-08	-1.76068
COCN_GLEAN_10008118	2017	2178	2009	10628	12347	16645	56.5169	62.3132	56.9787	266.812	346.853	478.697	5.41228e-11	-2.02894
COCN_GLEAN_10008119	2069	261	249	3	2	13	21.2392	2.73525	2.57984	0.022806	0.011354	0.136174	6.1053e-09	6.38088
Cocos_nucifera_newGene_8154	374	264	288	22	28	6	2.05388	1.49438	1.63295	0.105974	0.153831	0.031739	5.0848e-24	4.62427
COCN_GLEAN_10001438	0	23	7	108	66	25	0	0.378617	0.110275	1.59204	1.08231	0.4156	0.116832	-1.70144
CUFF34.529.1	2599	1893	2304	3423	2915	3929	172.744	128.46	154.993	203.816	194.243	267.954	0.898622	0.0401859
COCN_GLEAN_10001430	908	774	781	5269	4991	3936	19.552	17.0225	17.0137	101.685	107.788	87.0125	5.01061e-30	-1.85369
COCN_GLEAN_10001431	213	219	249	527	416	460	19.3266	20.2386	22.8072	42.8486	37.8542	42.8673	0.132399	-0.381386
COCN_GLEAN_10001437	461	358	371	1197	474	687	9.57616	7.60325	7.8092	22.2925	9.88194	14.6632	0.445403	-0.300451
COCN_GLEAN_10023171	2792	2057	3513	3422	1737	1952	80.9391	60.8858	103.073	88.8734	50.4677	58.0624	0.00579564	0.904234
COCN_GLEAN_10009649	139	112	243	242	187	136	8.14577	6.68647	14.3778	12.6766	10.943	8.16766	0.262457	0.479035
COCN_GLEAN_10009648	371	356	352	600	505	414	16.7676	16.3998	16.0689	24.2823	22.8933	19.2069	0.400646	0.178802
COCN_GLEAN_10009643	415	314	307	605	527	389	8.39704	6.48922	6.27914	10.973	10.6906	8.08631	0.660802	0.119572
CUFF34.141.1	837	623	697	2149	1934	1512	15.4659	11.748	13.0286	35.5601	35.8201	28.6538	0.000422043	-0.702966
COCN_GLEAN_10009640	0	6	2	44	26	30	0	0.274777	0.07256	1.91719	1.23729	1.46781	0.00940205	-2.59153
COCN_GLEAN_10009647	364	391	395	765	603	435	16.0543	17.5779	17.6036	30.2174	26.6696	19.6873	0.894253	0.0364554
COCN_GLEAN_10009646	1463	2417	1827	2540	2969	2331	20.282	34.2282	25.6347	31.5573	41.2724	33.171	0.513008	0.205621
COCN_GLEAN_10009644	3431	3919	3580	2939	3774	2732	72.2014	84.206	76.2323	55.4107	79.6093	58.9958	0.000126762	0.866442
COCN_GLEAN_10003498	160	376	349	269	180	196	10.4306	25.011	22.9975	15.6976	11.7563	13.1224	0.00880611	1.11338
COCN_GLEAN_10003499	41	28	36	370	303	177	0.768854	0.535427	0.694389	6.30895	5.7707	3.46121	1.02292e-09	-2.2904
COCN_GLEAN_10016933	1205	1048	996	1543	1592	2003	24.7714	22.0101	20.7235	28.4186	32.8229	42.2603	0.930203	-0.0284343
COCN_GLEAN_10023172	356	313	302	453	301	414	32.6037	29.2334	27.981	37.1768	27.6081	38.8908	0.197224	0.383218
COCN_GLEAN_10016934	1808	1475	1632	2810	2096	1964	10.0079	8.3344	9.14469	13.9373	11.6322	11.1541	0.352691	0.18619
COCN_GLEAN_10016937	1139	2254	1501	303	111	377	29.637	59.8809	39.4987	7.03936	2.89479	10.0468	3.3098e-10	3.1697
COCN_GLEAN_10016939	32	42	31	34	50	46	3.51543	4.71883	3.46765	3.40378	5.63024	5.25627	0.560698	0.326482
COCN_GLEAN_10003491	1209	990	1277	1890	1875	1340	15.9871	13.3671	17.0884	22.3932	24.861	18.1891	0.606973	0.114967
COCN_GLEAN_10003492	6432	8873	5783	4428	3742	3970	66.2786	93.3447	60.3034	40.8692	38.6513	41.9768	3.06984e-08	1.44819
COCN_GLEAN_10003493	23	7	2	140	92	66	0.578213	0.185525	0.033064	3.26952	2.39446	1.7726	0.00264532	-2.35859
COCN_GLEAN_10003494	139	234	125	202	148	194	4.04313	6.96303	3.66805	5.26545	4.31373	5.79435	0.216113	0.523425
COCN_GLEAN_10003496	43	48	30	117	71	41	2.82184	3.21069	1.94342	6.86348	4.66853	2.74026	0.727947	-0.202834
COCN_GLEAN_10018362	3060	2962	3088	5316	4934	4255	60.5485	59.8238	61.8289	94.2102	97.8512	86.3809	0.970721	-0.00623256
COCN_GLEAN_10018363	785	931	702	266	236	257	38.6864	46.8808	35.0348	11.747	11.662	13.0052	1.19674e-20	2.31198
COCN_GLEAN_10018360	54	37	26	18	9	44	3.38878	2.32882	1.65475	0.963083	0.521788	2.80096	0.129362	1.21163
COCN_GLEAN_10018361	11326	10039	10065	4003	4230	3143	128.774	116.522	115.791	40.7603	48.2037	36.6559	3.00806e-38	2.12516
COCN_GLEAN_10018367	120	90	129	265	415	234	4.47241	3.43201	4.8725	8.86866	15.5648	8.99176	0.038194	-0.760419
COCN_GLEAN_10018364	92	112	82	430	483	364	1.36329	1.68911	1.22683	5.71962	7.1967	5.54429	2.09585e-07	-1.47927
COCN_GLEAN_10018368	203	95	151	564	506	361	2.75666	1.31644	2.07028	6.85813	6.88313	5.02376	0.00475959	-0.989963
COCN_GLEAN_10015087	180	226	203	154	147	110	11.759	15.1182	13.4262	9.02345	9.65569	7.36891	8.73849e-06	1.23121
Cocos_nucifera_newGene_10155	383	322	411	177	198	115	18.8803	16.2264	20.5115	7.79122	9.77687	5.82357	1.38696e-11	1.84611
COCN_GLEAN_10019943	200	277	212	150	176	152	17.9593	25.4361	19.2632	12.0414	15.8912	14.0445	0.000162719	1.1732
COCN_GLEAN_10019942	796	1262	791	734	696	641	15.0068	24.2869	15.0844	12.3959	13.1596	12.403	0.000160736	1.11665
COCN_GLEAN_10019945	654	523	498	2139	2086	1714	9.54149	7.77917	7.34617	27.9632	30.5084	25.6621	4.16464e-09	-1.15824
COCN_GLEAN_10009398	276	126	318	313	221	141	8.17702	3.80063	9.53341	8.28367	6.55828	4.27536	0.0917594	0.7647
COCN_GLEAN_10009397	98	100	91	151	194	144	0.767319	0.804048	0.72248	1.06311	1.53215	1.16258	0.782842	-0.099425
COCN_GLEAN_10009396	37	89	50	13	10	11	0.770929	1.91491	1.06883	0.236909	0.197794	0.23249	1.37013e-06	2.91826
COCN_GLEAN_10004143	223	94	165	200	172	129	31.4793	13.4811	23.5611	25.3573	24.2929	18.6593	0.146906	0.600529
COCN_GLEAN_10004142	152	149	166	254	13	17	1.70555	1.71658	1.89374	2.55879	0.136361	0.189083	0.136498	1.37242
COCN_GLEAN_10004140	2142	764	1088	10681	8103	3809	138.158	50.2822	70.9779	617.198	523.969	252.131	8.70923e-05	-1.76364
Cocos_nucifera_newGene_9758	66	31	39	375	424	275	2.35688	1.08854	1.38699	13.2672	16.6648	10.0936	2.27697e-09	-2.28012
Cocos_nucifera_newGene_9759	23	11	27	308	617	162	0.160657	0.088292	0.232129	2.33523	4.941	1.22532	5.43561e-09	-3.34346
COCN_GLEAN_10019855	4111	3157	4902	5196	3666	3271	36.9178	28.9414	44.5437	41.7979	32.9926	30.1378	0.0072523	0.675169
Cocos_nucifera_newGene_5473	35	96	30	12	5	8	2.10903	6.25584	2.01427	0.688614	0.316503	0.49398	1.54001e-05	3.16446
CUFF10.44.1	1373	1435	1181	1616	1597	1071	39.691	42.3476	34.5537	41.8563	46.2807	31.7665	0.00890078	0.571874
Cocos_nucifera_newGene_5475	119	86	111	434	534	452	1.41091	1.04416	1.32967	4.96525	6.7111	5.78777	1.59653e-07	-1.50615
COCN_GLEAN_10018094	21	17	12	391	128	180	0.648426	0.51672	0.372589	10.8643	3.97836	5.70884	2.07286e-08	-3.00478
COCN_GLEAN_10018095	269	157	151	716	676	637	8.23621	4.8916	4.66237	19.6303	20.7378	20.0145	0.000248583	-1.14974
COCN_GLEAN_10018090	38	54	47	303	275	187	1.78618	2.60415	2.24323	12.9073	13.1081	9.11771	2.28928e-07	-1.75416
COCN_GLEAN_10018092	199	95	85	2188	1810	1165	9.01316	4.38673	3.90479	89.0179	82.3855	54.2989	1.51491e-15	-3.03713
COCN_GLEAN_10018093	40	17	44	82	80	44	0.738493	0.308276	0.815326	1.37018	1.49331	0.826098	0.57347	-0.33908
COCN_GLEAN_10018098	202	169	198	222	294	174	10.8329	9.25174	10.7461	10.6563	15.7952	9.58192	0.223817	0.384113
COCN_GLEAN_10018099	633	1449	649	7783	6522	9971	31.912	74.6225	33.1339	351.893	329.942	516.39	1.0802e-08	-2.45455
COCN_GLEAN_10011898	11467	12417	12138	8453	6407	5704	132.725	146.722	142.154	87.6312	74.3263	67.7422	1.22941e-17	1.47989
CUFF1.1817.1	44	129	92	296	235	232	2.29137	6.90152	4.88191	13.9499	12.3849	12.5307	0.0858905	-0.827434
CUFF9.666.1	1076	1168	793	1043	441	712	33.7119	37.3556	25.1101	29.2518	13.8197	22.887	0.00216046	1.12605
Cocos_nucifera_newGene_4704	128	134	115	227	266	183	0.852164	0.909986	0.770876	1.34993	1.77311	1.24576	0.582686	-0.173855
Cocos_nucifera_newGene_4705	51	71	74	288	274	270	4.4307	6.24906	6.48097	22.4297	23.9296	24.1297	1.16487e-05	-1.41067
CUFF37.246.2	929	449	373	3129	725	554	24.6842	12.1869	10.0325	74.5231	19.3242	15.0955	0.391513	-0.563068
Cocos_nucifera_newGene_14274	37	10	11	39	31	28	1.24619	0.399679	0.295365	1.39458	1.22569	0.960287	0.909128	-0.0953718
CUFF44.247.1	567	499	532	1547	1114	1037	11.5189	10.3426	10.9385	28.1826	22.7109	21.6395	0.00862504	-0.534622
Cocos_nucifera_newGene_14617	31	36	31	12	6	12	0.823344	0.970483	0.814376	0.2725	0.143453	0.306126	0.000357426	2.25549
Cocos_nucifera_newGene_18276	18	26	29	19	26	8	0.39875	0.454609	0.574483	0.313516	0.374549	0.116924	0.121349	1.09633
CUFF29.144.1	653	635	650	398	367	328	28.006	27.7993	28.2144	15.2853	15.758	14.4239	1.1373e-16	1.48426
COCN_GLEAN_10005434	1077	607	548	5427	6803	4379	16.632	9.5634	8.55131	75.0682	105.303	69.3814	1.12092e-11	-2.20977
COCN_GLEAN_10005435	1131	1353	1289	1891	1589	1473	42.0659	51.367	48.524	63.0233	59.24	56.2319	0.173656	0.275017
CUFF37.278.1	2818	2434	2833	3146	2599	2142	33.8316	29.8337	34.4119	33.8377	31.2792	26.3912	2.83944e-05	0.706131
COCN_GLEAN_10005432	56	32	50	108	77	65	6.78483	3.91228	6.1372	11.7576	9.44434	8.14968	0.709288	-0.179358
COCN_GLEAN_10005439	120	35	65	277	144	127	2.75692	0.802531	1.49311	5.68809	3.31344	2.98474	0.280397	-0.612965
COCN_GLEAN_10014685	50	14	39	181	49	104	1.74296	0.479859	1.36796	5.65902	1.71295	3.71717	0.15808	-0.975293
COCN_GLEAN_10018104	1924	1654	1712	8793	8906	7508	77.6893	68.184	69.9518	318.029	360.446	311.086	1.87303e-23	-1.58805
CUFF39.221.1	466	409	380	538	596	503	23.2902	20.8695	19.1993	24.0708	29.8374	25.8072	0.252222	0.271009
COCN_GLEAN_10014681	361	353	386	872	803	750	10.0417	10.0358	10.8873	21.7611	22.4409	21.4309	0.0137519	-0.478153
COCN_GLEAN_10018103	2	28	13	61	42	19	0.035789	0.663504	0.305964	1.28864	0.993687	0.446846	0.481342	-0.692064
CUFF29.132.1	660	380	446	1946	1354	1045	5.38228	3.16338	3.67753	14.2102	11.0661	8.74004	0.00514044	-0.857774
Cocos_nucifera_newGene_2409	82	16	49	177	201	82	1.16268	0.232101	0.70873	2.2651	2.881	1.20496	0.156837	-0.926235
Cocos_nucifera_newGene_17582	750	744	683	364	558	437	15.3295	15.5175	14.1327	6.65844	11.4382	9.16841	3.7065e-06	1.31412
COCN_GLEAN_10001395	285	249	251	342	281	261	7.88335	7.05069	7.03328	8.48781	7.79725	7.42332	0.0292347	0.491982
COCN_GLEAN_10001394	2165	2260	2054	1103	833	1005	101.714	108.434	97.6511	46.4234	39.2367	48.4332	1.20649e-16	1.7863
COCN_GLEAN_10006169	268	148	175	2542	1843	1751	11.9832	6.75981	7.91632	102.131	82.8835	80.5697	2.64411e-21	-2.6849
COCN_GLEAN_10006168	199	92	124	541	404	478	8.13518	3.83743	5.12609	19.842	16.5899	20.0861	0.00257249	-1.11336
COCN_GLEAN_10001390	66	73	72	135	147	115	3.92515	4.42514	4.33322	7.21956	8.82365	7.04708	0.482331	-0.245255
COCN_GLEAN_10001392	667	1442	1215	2635	1477	1513	22.3528	49.3685	41.2401	79.1613	49.6503	52.0637	0.885303	-0.0635588
COCN_GLEAN_10006162	3359	5581	3921	2797	2534	2335	68.6972	116.548	81.1615	51.2467	51.9485	48.9946	3.40873e-07	1.40447
COCN_GLEAN_10006161	113	134	121	339	282	226	1.65028	2.00207	1.78405	4.45036	4.14444	3.393	0.0574468	-0.521282
COCN_GLEAN_10006160	632	672	512	138	215	145	15.5442	16.8716	12.7388	3.03086	5.28449	3.63926	1.95238e-16	2.49605
COCN_GLEAN_10001399	0	0	0	92	37	29	0	0	0	1.50781	0.669324	0.542276	1.46596e-06	-6.02095
COCN_GLEAN_10006165	486	547	243	5158	1342	3640	15.7151	18.0466	7.95058	149.463	43.5194	120.808	1.12757e-05	-2.24915
COCN_GLEAN_10006164	895	724	515	2254	1692	1746	39.318	32.4752	22.8886	88.7579	74.5329	78.7186	0.00858488	-0.745116
Cocos_nucifera_newGene_2401	19	46	23	45	104	58	0.528607	1.35768	0.667511	1.16462	3.02909	1.74036	0.419827	-0.54773
CUFF42.584.1	10	31	30	23	29	13	1.01175	3.48408	3.30917	2.24293	3.16629	1.40795	0.313704	0.771794
COCN_GLEAN_10011931	4462	5017	4380	6786	9610	5810	87.4906	100.44	86.8963	119.181	188.876	116.887	0.964015	-0.0138491
CUFF32.398.1	651	435	623	1355	1262	1188	23.5684	16.0559	22.8072	43.9347	45.8102	44.1279	0.0408156	-0.497494
CUFF43.233.1	392	426	187	64	69	59	33.0612	36.6913	15.9481	4.83041	5.83474	5.05662	2.06939e-13	2.99156
CUFF26.52.1	1966	2334	2367	3922	7587	3872	29.0426	35.1964	35.3718	51.8924	112.342	58.6948	0.12977	-0.53737
CUFF30.76.1	88	57	56	287	109	122	10.5936	7.02808	6.83887	31.0956	13.1482	15.0915	0.19503	-0.650553
COCN_GLEAN_10011936	1523	538	763	1000	1029	801	43.6977	15.7339	22.1337	25.6819	29.5907	23.5722	0.12565	0.637548
CUFF34.217.2	255	543	410	195	192	214	20.104	43.7633	32.7349	13.7589	15.132	17.2852	2.13953e-05	1.63559
CUFF43.118.1	498	312	473	385	378	401	5.57699	3.56245	5.35974	3.86677	4.24903	4.60996	0.00828803	0.776368
Cocos_nucifera_newGene_16127	25	32	21	307	408	359	0.562269	0.727349	0.469403	6.18938	9.20965	8.29434	2.18986e-16	-3.08426
Cocos_nucifera_newGene_16120	1243	488	513	16	384	336	6.25739	2.58385	2.62395	0.072395	1.90579	1.62942	0.0872221	1.87126
Cocos_nucifera_newGene_16121	28	24	19	65	33	15	0.318711	0.276621	0.203849	0.672427	0.408414	0.159867	0.946422	0.0522902
COCN_GLEAN_10016090	20	35	27	317	255	189	0.392082	0.70078	0.544244	5.66544	5.09255	3.86501	9.1974e-11	-2.48483
COCN_GLEAN_10016091	170	220	207	429	358	228	7.66158	10.1377	9.47501	17.3794	16.2231	10.5713	0.830595	-0.0738398
CUFF12.484.1	15	50	65	164	133	126	1.20614	4.0722	5.23703	11.8098	10.7428	10.4168	0.0988339	-0.988135
CUFF17.615.1	232	72	94	3931	1842	1577	8.07853	2.54613	3.28666	122.651	64.3058	56.364	1.8804e-12	-3.41926
COCN_GLEAN_10003330	59	70	63	576	607	399	1.36495	1.65502	1.48478	12.0454	14.1986	9.55559	1.85843e-17	-2.34615
CUFF37.79.1	263	466	231	850	769	972	5.62825	10.1822	5.00188	16.2946	16.5041	21.3508	0.0520333	-0.768908
CUFF47.317.1	2514	2771	2080	2486	1932	2039	31.9114	35.9073	26.7067	28.2628	24.5736	26.5493	0.000145578	0.849777
COCN_GLEAN_10003333	270	348	273	160	104	109	6.44943	8.5104	6.61677	3.42901	2.48449	2.67122	9.40849e-11	1.91424
CUFF27.175.1	50224	54526	33363	80380	103355	79128	2381	2638.91	1600.4	3413.07	4910.9	3848.86	0.38475	-0.268589
COCN_GLEAN_10001594	18	31	47	1528	873	2134	0.696365	1.21236	1.87296	54.0419	34.5393	86.49	2.02916e-22	-4.79707
CUFF14.220.1	641	871	866	1192	802	633	6.27839	8.71236	8.58431	10.4675	7.87598	6.3671	0.0604089	0.544469
Cocos_nucifera_newGene_17295	391	345	275	297	207	258	21.0769	19.7141	16.4285	13.7596	10.4675	13.6573	0.000306369	1.05541
Cocos_nucifera_newGene_17294	315	490	661	1242	1146	690	5.10267	7.74648	11.0345	16.5011	17.1012	10.2295	0.327645	-0.374615
Cocos_nucifera_newGene_17296	134	139	139	611	466	361	3.4022	3.62021	3.57998	13.9931	11.9147	9.42843	1.03302e-05	-1.1128
COCN_GLEAN_10022082	604	509	471	1131	1104	724	9.01644	7.75024	7.11855	15.1253	16.5143	11.0898	0.364492	-0.22378
COCN_GLEAN_10008253	102	21	38	1856	1164	715	3.13359	0.647439	1.17582	51.4925	36.1168	22.7144	1.03932e-11	-3.71384
COCN_GLEAN_10008252	15	3	27	39	30	44	0.711173	0.15184	1.34973	1.71473	1.50581	2.26636	0.466783	-0.644574
COCN_GLEAN_10008250	48	29	28	351	443	252	0.651723	0.394455	0.384984	4.28231	6.05517	3.521	8.4361e-12	-2.60486
COCN_GLEAN_10008255	15	10	15	144	66	96	1.13409	0.767527	1.10794	9.7975	5.02252	7.44163	4.7569e-05	-2.19107
COCN_GLEAN_10008259	31	2	9	998	454	528	0.382002	0.020446	0.100073	11.0404	5.62177	6.69278	1.02859e-11	-4.62165
CUFF32.730.1	948	2056	1355	2322	1359	1425	27.6093	61.1828	39.9505	60.634	39.6836	42.6142	0.246147	0.456287
COCN_GLEAN_10006056	207	92	72	55	141	125	6.17262	2.80351	2.15986	1.44755	4.20971	3.81273	0.209409	0.783794
Cocos_nucifera_newGene_17741	136	70	72	1252	6038	1420	0.644264	0.269309	0.274232	5.01263	27.3241	6.48976	5.83871e-12	-4.13134
Cocos_nucifera_newGene_17746	0	15	16	149	383	158	0	0.106165	0.112477	0.938143	2.70921	1.13822	4.67039e-05	-3.46958
COCN_GLEAN_10023686	994	936	957	1347	1149	849	30.273	29.0917	29.4872	36.7431	35.0547	26.5167	0.015341	0.464036
CUFF7.196.1	2174	1973	1782	1890	1279	1132	30.3816	28.1503	25.1963	23.661	17.9132	16.2253	2.21828e-07	1.13808
CUFF34.580.3	45	86	67	72	73	71	6.42207	12.678	9.85523	9.37479	10.6128	10.558	0.262739	0.524457
COCN_GLEAN_10023685	3631	3001	2839	4027	3261	2558	64.7943	54.6663	51.2645	64.3665	58.3136	46.8307	0.00208955	0.617799
Cocos_nucifera_newGene_3165	6	13	7	48	52	26	0.211859	0.473183	0.253119	1.59256	1.90776	0.961822	0.0324376	-1.49794
CUFF14.447.1	626	840	858	699	686	752	16.3924	22.4682	22.7483	16.3974	18.0197	20.2105	0.00533368	0.765054
COCN_GLEAN_10022081	15	13	9	53	41	35	2.1937	1.9569	1.29576	7.07099	6.08203	5.30766	0.0703336	-1.08475
CUFF23.200.2	845	608	588	2350	1724	1469	22.2404	16.3319	15.6585	55.4247	45.5004	39.6936	0.00203261	-0.760939
Cocos_nucifera_newGene_6233	151	52	76	605	1645	395	2.12193	0.777521	1.0281	6.17419	18.7581	4.62682	2.49664e-05	-2.47763
COCN_GLEAN_10005466	726	868	656	3586	2799	2788	10.5574	12.8917	9.6544	46.7533	40.8252	41.6427	7.27247e-10	-1.35107
Cocos_nucifera_newGene_6230	19	7	4	184	99	190	0.284321	0.075553	0.046845	2.56908	1.55871	3.13079	1.01252e-06	-3.18116
CUFF27.98.1	209	144	138	88	124	32	4.6985	3.31066	3.1409	1.76422	2.79191	0.727679	0.00108926	1.6559
COCN_GLEAN_10013473	65	12	25	243	190	83	1.88802	0.358048	0.742675	6.39435	5.5751	2.48838	0.0200993	-1.56564
COCN_GLEAN_10013472	7	2	13	164	127	117	0.533421	0.151089	1.00488	11.4896	9.93837	9.34919	2.05564e-08	-3.39672
Cocos_nucifera_newGene_10214	74	47	64	404	396	269	1.63667	1.04306	1.43034	8.00282	8.7826	6.09289	2.495e-09	-1.83964
Cocos_nucifera_newGene_10215	552	335	507	1050	1232	711	3.97421	2.09035	3.25207	6.7217	8.01761	4.83441	0.171808	-0.428711
COCN_GLEAN_10013470	31	25	44	60	39	170	0.991506	0.814541	1.43101	1.71627	1.26025	5.63192	0.286255	-0.808442
Cocos_nucifera_newGene_10211	534	662	547	1142	572	1002	14.8752	18.5686	15.2749	28.3177	15.8722	28.31	0.964403	0.0182581
Cocos_nucifera_newGene_9214	235	219	236	296	220	208	8.08874	8.65729	8.54293	9.81005	8.03402	7.20303	0.0133057	0.59786
CUFF34.173.2	86	137	128	108	139	61	8.5346	13.9875	12.8928	9.65521	13.8641	6.2164	0.051819	0.859845
Cocos_nucifera_newGene_5775	44	13	22	106	157	54	0.350967	0.107638	0.174304	0.767821	1.27793	0.442721	0.0492233	-1.27025
CUFF42.152.1	3851	4999	4240	4137	3191	2984	72.6341	96.2649	80.9289	69.8858	60.3283	57.7542	1.93174e-06	1.01374
Cocos_nucifera_newGene_7108	679	1063	622	33	53	1204	13.5387	23.1983	12.5307	0.652649	1.08131	26.658	0.415069	1.08143
Cocos_nucifera_newGene_7104	502	567	532	63	490	117	11.2937	13.0537	12.1388	1.272	11.3536	2.69863	0.00652095	1.81916
Cocos_nucifera_newGene_7101	33	15	31	199	146	129	1.15753	0.531743	1.08914	6.31527	5.17551	4.67707	2.17622e-05	-1.87411
COCN_GLEAN_10017515	33	11	21	252	253	233	1.43663	0.499924	0.915185	10.0957	11.3584	10.703	4.23059e-10	-2.79311
COCN_GLEAN_10017511	1430	1935	1045	942	591	294	34.0283	47.0236	25.1719	20.0858	14.0981	7.17382	2.27504e-06	1.956
COCN_GLEAN_10024311	61	160	60	33	10	10	3.0655	8.22218	3.04601	1.47941	0.493468	0.493423	1.14007e-05	2.97253
COCN_GLEAN_10024312	46	38	5	255	148	138	2.45734	2.06749	0.241624	12.439	8.04847	7.66976	0.0107931	-1.80891
COCN_GLEAN_10024316	10246	7194	7685	11401	8471	7922	164.768	118.109	125.053	164.213	136.534	130.703	0.01967	0.520081
COCN_GLEAN_10024318	123	94	97	99	94	81	9.50663	7.39467	7.527	6.85304	7.26809	6.41309	0.0081797	0.848523
COCN_GLEAN_10016541	9001	13609	10027	4195	4050	4370	255.58	394.497	288.067	106.674	115.252	127.312	7.04363e-14	2.00935
COCN_GLEAN_10011824	11071	7386	9348	6874	4684	4974	191.291	130.283	163.435	106.385	81.1111	88.1702	1.98441e-09	1.4061
Cocos_nucifera_newGene_2552	60	146	69	32	93	69	0.657479	1.60449	0.862002	0.302846	1.07831	0.787784	0.0871824	1.09334
COCN_GLEAN_10021363	280	212	355	695	555	483	3.72541	2.87235	4.77336	8.28749	7.40095	6.59501	0.219903	-0.360523
COCN_GLEAN_10021361	1931	1820	1827	1716	1367	1424	68.1073	65.5505	65.2023	54.2185	48.3136	51.5265	3.67909e-08	0.965628
COCN_GLEAN_10021366	505	1466	813	101	73	116	31.1026	92.1934	50.6433	5.52358	4.50064	7.27797	1.67404e-16	3.82015
COCN_GLEAN_10021367	150	174	120	400	162	129	3.23966	3.826	2.62386	7.73567	3.51128	2.85362	0.878846	0.0815241
CUFF23.298.1	1728	2120	1649	2084	1442	1701	63.4041	79.4456	61.2504	68.5118	53.0541	64.0719	0.00327605	0.73331
COCN_GLEAN_10005376	25	9	8	405	227	157	0.771683	0.267678	0.226485	11.5838	7.27305	5.13005	1.10933e-09	-3.40672
COCN_GLEAN_10005375	15	7	19	167	107	83	0.377789	0.182087	0.494959	3.86214	2.76578	2.18683	1.27629e-05	-2.35632
COCN_GLEAN_10005374	167	199	209	509	375	336	7.48963	9.07651	9.47633	20.4404	16.8473	15.4439	0.132541	-0.404643
COCN_GLEAN_10005379	157	221	219	618	458	434	4.99611	7.19683	7.07626	17.6901	14.6665	14.2187	0.0212323	-0.657069
CUFF23.347.2	2960	3013	3009	2343	2410	1638	31.4523	32.682	32.3551	22.2935	25.6602	17.8564	2.1308e-10	1.16069
CUFF10.269.1	1763	1005	1120	1606	1301	1010	26.5372	15.4508	17.0607	21.6591	19.6292	15.5947	0.0241988	0.655299
COCN_GLEAN_10021095	94	103	76	212	214	138	1.42717	1.58573	1.15624	2.88576	3.26127	2.15157	0.291518	-0.363965
COCN_GLEAN_10021093	576	897	659	385	333	310	19.1755	30.5273	22.2261	11.4846	11.0969	10.5869	6.60965e-10	1.70852
CUFF26.616.1	1971	1104	1544	4668	5236	3658	35.4506	20.266	28.0961	75.2292	94.4071	67.5179	0.00128014	-0.886681
CUFF46.531.1	7	1	0	152	46	97	0.698958	0.092762	0	14.2382	4.78752	10.4137	9.5455e-06	-4.06167
CUFF18.182.1	1215	898	1353	1130	1294	1082	72.7568	54.8661	81.9807	60.5857	77.6731	66.5033	0.012464	0.630699
CUFF45.142.1	430	482	795	283	331	417	13.8942	15.9023	26.0254	8.18206	10.7284	13.8404	0.000595044	1.3332
CUFF51.61.2	14	0	2	2458	922	1435	2.4828	0	0.337333	413.764	173.629	276.746	1.30936e-08	-6.27335
COCN_GLEAN_10012034	16	5	6	96	73	67	0.270714	0.073479	0.100729	1.52936	1.3034	1.22199	0.000161648	-2.35654
CUFF40.109.1	210	161	179	785	601	596	5.48368	4.29044	4.74245	18.4242	15.7761	16.0252	3.20093e-07	-1.1781
COCN_GLEAN_10012033	2619	2961	2852	1315	1264	962	19.2277	22.1951	21.1882	8.64497	9.30185	7.24298	1.06466e-27	1.91735
Cocos_nucifera_newGene_1399	62	62	71	30	62	31	2.99291	3.23615	3.45171	1.30759	2.87286	1.56762	0.0101086	1.28767
CUFF28.217.2	878	967	895	2154	1734	1681	17.5629	19.7356	18.1122	38.5985	34.7508	34.4903	0.0616363	-0.354508
COCN_GLEAN_10012038	4437	5776	4495	3075	2676	2540	53.3899	70.9598	54.7317	33.1429	32.2753	31.3581	3.75696e-12	1.48624
COCN_GLEAN_10012039	34	84	97	12	0	8	0.573199	1.48443	1.70076	0.182056	0	0.129095	2.1365e-05	3.72305
COCN_GLEAN_10010887	113	99	113	422	430	387	14.6058	13.0654	14.7725	49.036	55.8473	51.4279	2.33139e-07	-1.26598
CUFF33.426.1	548	481	314	615	991	878	13.7159	12.3013	7.94663	13.7864	24.8759	22.5793	0.535919	-0.248982
COCN_GLEAN_10010883	213	278	306	157	166	126	12.6586	16.9061	18.4306	8.35918	9.86191	7.66291	3.08839e-07	1.48254
COCN_GLEAN_10010882	122	169	129	58	75	69	9.036	12.7854	9.63638	3.82115	5.51566	5.19092	6.33896e-06	1.68104
COCN_GLEAN_10010881	97	96	85	55	73	66	7.17828	7.26371	6.3281	3.64746	5.38419	4.9595	0.00236105	1.14792
COCN_GLEAN_10010880	31	0	12	7025	2320	2411	0.783404	0	0.309575	163.737	60.5102	64.3591	5.09027e-07	-5.91248
COCN_GLEAN_10010889	172	43	31	257	231	102	2.33913	0.587278	0.415119	3.12783	3.148	1.42211	0.45283	-0.548484
COCN_GLEAN_10010888	202	140	182	184	28	30	4.4602	3.16206	4.06205	3.65125	0.605214	0.667913	0.0103071	1.76983
COCN_GLEAN_10020941	20338	14314	15321	3066	2604	8145	879.978	632.268	670.778	118.809	112.915	361.583	3.3057e-06	2.35841
COCN_GLEAN_10020940	876	770	836	779	501	489	13.0057	11.6707	12.5612	10.3591	7.44944	7.45105	2.97875e-07	1.15907
COCN_GLEAN_10020943	3366	1254	875	251	381	485	83.212	31.6368	21.8817	5.54753	9.42923	12.2858	1.84112e-07	2.80309
COCN_GLEAN_10020942	309	184	104	67	87	123	7.49307	4.56002	2.53441	1.44791	2.107	3.05176	0.00179502	1.66381
COCN_GLEAN_10020944	161	173	164	160	142	128	17.681	19.3875	18.196	15.7662	15.616	14.3866	0.000821345	0.871548
COCN_GLEAN_10020947	42	41	33	23	9	50	1.03525	1.03256	0.811519	0.490289	0.214265	1.25363	0.194279	1.0192
COCN_GLEAN_10020946	562	608	599	1198	996	1079	33.657	37.1257	36.2867	64.2431	59.7678	66.2999	0.300893	-0.228596
COCN_GLEAN_10020949	260	186	147	65	68	69	5.97959	4.36123	3.4127	1.3367	1.55594	1.61828	2.00213e-09	2.16806
COCN_GLEAN_10020948	27	37	19	144	237	93	0.268249	0.382785	0.18994	1.30472	2.40162	0.963614	0.00073939	-1.77391
CUFF41.390.2	37	17	23	89	131	60	6.0636	2.75267	3.88025	13.2411	21.9298	10.1846	0.0354869	-1.15642
Cocos_nucifera_newGene_301	5	0	5	115	291	128	0.039432	0	0.039093	0.868673	2.88488	1.39802	2.74016e-10	-4.73833
Cocos_nucifera_newGene_300	32	21	16	345	349	395	1.39779	0.95469	0.763119	13.8103	15.1374	18.2912	7.84172e-17	-3.28134
Cocos_nucifera_newGene_303	103	185	65	352	327	233	2.00508	3.86196	1.31332	6.18007	6.36581	4.6575	0.162639	-0.666481
Cocos_nucifera_newGene_305	7	14	2	42	52	31	0.126795	0.270203	0.02911	0.743268	1.04306	0.620004	0.0474582	-1.62765
CUFF14.315.1	282	266	233	602	519	499	24.7817	23.8088	20.7273	47.3635	45.6834	44.9538	0.0860681	-0.388266
Cocos_nucifera_newGene_309	22	0	7	62	36	26	0.812939	0	0.260111	2.17447	1.35554	1.02032	0.265474	-1.22823
Cocos_nucifera_newGene_18749	77	76	94	23	37	5	3.30152	3.32275	4.08926	0.88508	1.60295	0.209171	0.000109266	2.50676
Cocos_nucifera_newGene_18745	71	24	66	144	104	110	1.66467	0.480204	1.77896	2.9806	2.55671	2.82814	0.370892	-0.483648
COCN_GLEAN_10006976	15	64	45	173	39	45	0.682903	2.97935	2.07083	7.09941	1.76762	2.11718	0.740905	-0.281544
CUFF20.50.1	33	24	17	38	30	22	4.10332	3.03578	2.04598	4.25976	3.7316	2.77415	0.542693	0.38153
COCN_GLEAN_10006978	13	20	9	42	42	29	1.37433	2.31519	1.00983	4.26937	4.67496	3.33216	0.278688	-0.715336
COCN_GLEAN_10019668	214	266	256	361	296	250	3.91894	4.96576	4.74294	5.91111	5.42965	4.6993	0.154067	0.371751
CUFF28.68.1	119	143	167	144	156	129	2.11339	2.61105	3.01003	2.30821	2.79379	2.36645	0.0390184	0.654705
COCN_GLEAN_10004644	51	77	51	158	133	114	2.71418	4.17467	2.74925	7.52788	7.11923	6.24268	0.210596	-0.493941
CUFF14.100.2	173	187	158	1239	943	791	8.23169	9.1226	7.62153	53.0394	45.1585	38.7916	5.53008e-16	-1.83085
Cocos_nucifera_newGene_9195	55	31	37	372	840	251	0.423118	0.226153	0.2698	2.94001	7.06571	2.34022	3.8392e-08	-2.81417
Cocos_nucifera_newGene_5672	5	8	15	150	127	76	0.060223	0.103961	0.192773	1.80029	1.70739	1.03648	7.24959e-07	-2.85136
CUFF17.529.1	546	351	317	1307	1155	1232	25.4312	16.6669	14.906	54.5247	53.9153	58.8561	0.00125577	-0.94791
Cocos_nucifera_newGene_14074	164	243	150	126	190	99	3.00012	4.55165	2.78728	2.07243	3.4965	1.86165	0.00753043	1.08067
Cocos_nucifera_newGene_14075	1382	1583	2003	562	248	231	7.69052	8.5506	11.76	3.67284	1.94757	2.19612	2.33191e-16	2.9179
CUFF46.164.2	0	12	8	82	137	77	0	1.44084	0.90248	8.90161	16.7992	9.55712	0.000624009	-2.92841
Cocos_nucifera_newGene_3631	635	534	853	199	240	267	19.2377	17.5319	26.2618	5.39039	7.26243	8.29117	5.2642e-11	2.12554
Cocos_nucifera_newGene_3637	32	37	39	202	273	164	0.222208	0.255934	0.265093	1.68053	2.98511	1.36473	6.03036e-07	-1.86725
Cocos_nucifera_newGene_3636	563	306	363	1472	1253	1001	9.04673	4.58354	6.75755	28.6117	25.1795	19.1549	0.00170922	-0.921119
CUFF45.449.1	233	113	174	449	277	250	6.2542	3.07904	4.71326	10.7916	7.43532	6.88657	0.577394	-0.227685
CUFF11.101.2	1061	1025	1104	1228	1120	887	24.7657	24.4299	26.0643	25.6794	26.1974	21.2315	9.63788e-05	0.648552
CUFF27.480.1	11	8	4	44	119	32	1.91709	1.332	0.58282	7.18072	22.0132	6.02564	0.00397432	-2.24354
CUFF1.530.1	72	61	63	16	16	12	6.89799	5.99918	6.08934	1.32638	1.51709	1.11017	1.4935e-09	2.75479
COCN_GLEAN_10002079	930	678	1184	2915	2071	1058	17.4363	12.9884	22.4793	48.9849	38.9503	20.3539	0.303372	-0.403443
Cocos_nucifera_newGene_3096	225	178	219	131	128	71	1.74229	1.36575	1.66279	0.959594	1.00111	0.545431	4.65384e-07	1.5788
Cocos_nucifera_newGene_3091	818	630	750	137	143	148	18.9739	14.904	17.5939	2.84368	3.32087	3.49956	9.5341e-35	2.98636
Cocos_nucifera_newGene_3090	1825	1922	2223	0	43	6	31.7736	34.1433	39.1015	0	0.748818	0.101911	3.56674e-06	5.77465
Cocos_nucifera_newGene_15039	125	318	228	470	382	788	0.71027	1.94081	1.35704	2.50091	2.26248	4.39936	0.222584	-0.646948
Cocos_nucifera_newGene_1178	759	783	992	815	735	785	37.4924	39.4797	49.5718	36.0501	36.3879	39.752	0.0012697	0.766465
COCN_GLEAN_10010308	789	541	977	649	799	639	36.1302	25.2781	45.2544	26.601	36.6814	30.0028	0.0106213	0.786201
COCN_GLEAN_10010309	2173	4770	3292	656	377	454	74.7188	167.467	114.55	20.1991	12.9772	16.0194	1.09535e-20	3.41279
COCN_GLEAN_10010305	865	452	788	2820	1843	1623	17.1968	9.1761	15.8515	50.252	36.7409	33.1164	0.00558767	-0.892032
COCN_GLEAN_10010307	5719	3083	5231	9716	15282	11071	232.647	128.014	215.319	354.058	623.151	462.122	0.0373964	-0.712602
COCN_GLEAN_10010301	429	402	263	1391	972	893	20.7504	19.8836	12.854	60.3713	47.1629	44.3794	0.00243192	-0.887365
COCN_GLEAN_10010303	32	16	24	230	238	115	0.326938	0.163205	0.24774	2.15683	2.49739	1.23051	6.53098e-07	-2.27862
COCN_GLEAN_10012363	210	239	158	899	1052	505	3.43728	3.98825	2.60823	13.1987	17.2723	8.48566	0.00011145	-1.31166
COCN_GLEAN_10000938	1511	99	358	927	1433	522	56.8059	3.78521	13.6199	31.198	53.973	20.1058	0.9093	0.0995166
COCN_GLEAN_10000936	603	798	812	1788	1526	1256	11.4636	15.5018	15.6322	30.4628	29.104	24.5121	0.125264	-0.36796
COCN_GLEAN_10000937	1	0	1	702	49	109	0.001334	0	0.032222	31.4049	2.44972	5.54584	1.24755e-10	-6.65523
CUFF2.566.2	4404	5547	7826	14057	12488	14505	70.0974	90.1357	126.049	200.404	199.232	236.894	0.0758653	-0.552292
COCN_GLEAN_10000932	804	581	860	2613	1085	2202	37.581	27.7414	40.6819	109.523	50.8495	105.692	0.0647459	-0.729564
COCN_GLEAN_10021761	1166	472	921	127	84	418	46.0373	19.016	36.7857	4.48566	3.29518	16.9106	0.000152484	2.45149
COCN_GLEAN_10000703	397	651	565	415	455	312	16.8993	28.2785	24.3295	15.8298	19.3824	13.5921	0.000249049	1.11327
Cocos_nucifera_newGene_12024	84	49	51	118	114	75	2.83862	1.69171	1.74362	3.61139	3.87419	2.60082	0.889475	-0.0656784
Cocos_nucifera_newGene_12026	40	48	53	191	120	118	1.27448	1.12454	1.02695	3.27745	2.18167	1.99981	0.0182038	-0.909952
Cocos_nucifera_newGene_12020	885	853	1007	701	750	651	35.5747	35.8621	40.8413	31.1518	37.5108	33.6709	2.42772e-07	1.037
COCN_GLEAN_10021769	287	250	203	726	596	720	9.08075	8.05939	6.49069	20.586	18.921	23.4078	0.0038469	-0.808498
CUFF2.164.1	58	46	34	1062	1260	987	7.23073	5.80372	4.2323	119.198	158.266	126.865	9.92636e-40	-3.88793
COCN_GLEAN_10005614	462	513	495	679	581	490	12.8715	14.5904	13.9484	16.945	16.2189	14.0016	0.0378306	0.419008
COCN_GLEAN_10005617	1062	1088	1524	373	330	276	74.1766	77.5881	107.781	23.289	23.0812	19.7571	9.02469e-27	2.56018
COCN_GLEAN_10017653	69	47	49	209	173	117	0.378476	0.263501	0.271141	1.03556	0.955457	0.661291	0.0149881	-0.902655
COCN_GLEAN_10017651	122	77	92	281	304	307	9.72706	6.29747	7.43975	20.1315	24.3743	25.1828	0.00336065	-0.962839
COCN_GLEAN_10017657	579	615	787	2725	2371	2048	6.78813	7.35131	9.32499	28.6124	27.85	24.6326	3.13492e-08	-1.17566
COCN_GLEAN_10017655	1969	2776	2236	1204	737	1021	63.8894	91.9639	73.4087	34.9902	23.9469	33.9715	8.47284e-11	1.88271
COCN_GLEAN_10017654	867	433	904	328	249	650	30.7921	15.6728	32.4804	10.4155	8.83558	23.6827	0.0062483	1.39422
COCN_GLEAN_10017658	74	147	80	476	721	331	1.16573	2.38064	1.27723	6.80077	11.5294	5.42131	0.000231726	-1.62276
COCN_GLEAN_10013143	3069	3030	3437	4135	3576	2850	30.2291	30.4593	34.2527	36.4744	35.2959	28.7978	0.00195937	0.524768
COCN_GLEAN_10013140	823	1137	1274	1255	1152	835	6.34137	8.94355	9.93975	8.66485	8.90226	6.60309	0.0127604	0.670945
COCN_GLEAN_10013147	46	50	85	55	49	44	1.92364	2.13996	3.60757	2.07132	2.05699	1.89505	0.0476314	0.933021
CUFF19.378.1	1516	1176	1521	3067	2561	4388	20.1815	15.9828	20.4773	36.5727	34.1615	59.9276	0.075818	-0.62135
CUFF21.106.1	65	77	76	267	242	280	4.88776	5.91411	5.81535	18.0695	18.2999	21.7109	0.000175947	-1.19244
COCN_GLEAN_10013148	1305	1277	1461	3343	2481	2047	9.03441	9.02506	10.236	20.7376	17.2196	14.5474	0.184264	-0.279518
CUFF48.104.1	1	0	2	48	37	41	0.149498	0	0.358054	8.80442	7.53859	8.62913	1.12036e-05	-4.16612
COCN_GLEAN_10024770	2359	3792	1934	3778	2943	4105	49.3675	81.018	40.9369	70.8187	61.7252	88.1266	0.567168	0.226891
Cocos_nucifera_newGene_13080	521	619	433	521	348	291	13.1934	16.0976	11.1737	12.001	8.93134	7.67613	0.000101186	1.11811
COCN_GLEAN_10002397	23399	12369	14220	10008	11486	10373	613.299	330.948	377.121	234.932	301.725	278.935	2.45789e-05	1.27835
COCN_GLEAN_10002393	226	32	50	378	252	184	6.10971	0.87726	1.34496	9.15066	6.81435	5.08627	0.34366	-0.692624
CUFF48.675.2	266	215	339	279	165	201	36.6173	30.1818	47.2169	34.487	22.8156	28.4011	0.00233369	1.00121
CUFF32.413.1	364	454	481	1185	1137	1164	27.1842	34.5683	36.295	79.2167	85.0601	89.1613	0.00185364	-0.764369
Cocos_nucifera_newGene_19623	192	262	224	498	360	443	8.49206	11.7196	9.08456	20.2925	16.1069	20.339	0.379017	-0.276714
Cocos_nucifera_newGene_19620	15	0	16	5934	3692	9013	0.308165	0	0.334012	110.662	77.0292	192.54	1.72453e-11	-7.22546
Cocos_nucifera_newGene_19627	61	71	40	114	58	92	1.04859	1.24727	0.685292	1.76447	1.00874	1.62919	0.93513	0.0456519
Cocos_nucifera_newGene_19625	30	6	12	78	101	66	1.34432	0.253972	0.56386	3.21494	4.71881	3.15351	0.0170986	-1.61785
COCN_GLEAN_10016012	18	0	0	224	467	569	0.391	0	0	4.52405	10.5441	13.1727	0.0161619	-3.51155
COCN_GLEAN_10015018	1346	1725	1623	323	267	290	55.3519	72.456	67.5585	11.8869	10.9714	12.2063	8.20574e-41	3.05761
COCN_GLEAN_10016017	12	10	10	73	95	84	0.292234	0.249585	0.236329	1.58465	2.32733	2.09401	1.53974e-05	-2.2599
COCN_GLEAN_10016018	52	83	67	204	140	83	1.31198	2.1258	1.70144	4.61036	3.53186	2.12864	0.439497	-0.364415
CUFF51.769.1	1879	2190	1629	2759	2460	2216	49.4783	58.8769	43.4117	65.079	64.9126	59.8572	0.205888	0.282291
CUFF2.275.1	97	102	96	93	77	76	12.5843	13.4779	12.4932	10.7821	9.92584	10.0954	0.00414998	0.916465
COCN_GLEAN_10007617	313	370	357	264	290	250	19.3767	23.3639	22.3227	14.6458	17.9823	15.8417	2.9484e-05	1.02346
COCN_GLEAN_10023202	500	922	909	93	88	129	18.8287	35.4777	34.6988	3.13401	3.3214	4.97513	3.20001e-19	3.48667
CUFF48.720.1	1811	2368	1651	2567	1834	2641	28.5681	38.1327	26.3514	36.2712	29.0054	42.7427	0.24008	0.374363
Cocos_nucifera_newGene_8770	22	24	14	154	263	172	0.118222	0.135161	0.076614	1.20525	1.45327	0.993244	3.06558e-08	-2.5769
Cocos_nucifera_newGene_14856	14	17	22	48	45	30	0.569094	0.730392	0.973211	1.85116	1.93206	1.32664	0.38333	-0.516971
CUFF8.96.1	52	33	34	52	83	44	4.52095	2.92171	2.98367	4.0861	7.23924	3.96373	0.904537	0.0694403
COCN_GLEAN_10002646	283	309	244	234	180	177	14.7164	16.4256	12.8494	10.89	9.38839	9.46706	6.35399e-06	1.16122
COCN_GLEAN_10002647	229	217	227	540	398	511	18.0317	17.4603	18.0692	38.1981	31.445	41.3591	0.102216	-0.450662
COCN_GLEAN_10002645	540	680	692	1967	1661	1397	8.65877	11.134	11.241	28.2891	26.7258	23.0162	0.000985604	-0.715597
COCN_GLEAN_10002642	11	0	0	38	44	35	0.354576	0	0	1.16505	1.53772	1.24537	0.0672404	-2.24932
COCN_GLEAN_10002643	4643	5412	4189	3328	2951	2262	48.8611	58.1454	44.6074	31.3687	31.1241	24.4213	5.18234e-12	1.40896
COCN_GLEAN_10002640	8	2	10	3398	3001	1593	0.056197	0.013803	0.068078	22.2542	21.9945	11.9476	6.51315e-65	-7.7492
COCN_GLEAN_10002648	20	16	35	14	37	24	1.06236	0.833684	1.88226	0.637113	1.9259	1.30139	0.49151	0.524151
Cocos_nucifera_newGene_20080	8	3	5	227	330	25	0.010505	0.004249	0.001318	1.70209	2.7657	0.183698	1.20251e-06	-4.08047
Cocos_nucifera_newGene_20081	36	42	45	13	28	6	1.31388	1.57126	1.68357	0.419852	1.02478	0.208039	0.00384856	1.9681
Cocos_nucifera_newGene_17500	46	91	82	119	120	62	1.48055	2.98828	2.66055	3.48546	3.89584	2.03248	0.655322	0.231037
Cocos_nucifera_newGene_17502	168	196	205	298	458	149	1.56017	1.64882	1.62258	2.01005	3.51132	1.22639	0.966432	0.0215161
Cocos_nucifera_newGene_11903	403	488	465	80	105	34	3.76638	5.0934	4.5665	0.653722	1.03413	0.310069	7.65323e-17	3.2676
Cocos_nucifera_newGene_11900	99	141	148	327	357	319	1.93717	2.82953	2.94229	5.76391	7.04067	6.44463	0.0266565	-0.704624
COCN_GLEAN_10003515	87	92	83	228	211	183	12.8933	13.9718	12.5303	30.4673	31.506	28.0136	0.0416495	-0.576659
CUFF30.908.1	2107	1462	2438	757	692	490	90.0623	63.8042	105.447	28.9913	29.6236	21.475	1.13508e-18	2.28619
COCN_GLEAN_10003510	500	300	463	375	328	239	20.7762	12.7058	19.4825	13.9454	13.6738	10.2011	0.000178242	1.08459
COCN_GLEAN_10003513	222	251	215	108	81	89	30.6229	35.2382	30.0199	13.2746	11.095	12.6003	3.07975e-12	1.95472
COCN_GLEAN_10003512	62	140	61	360	276	355	4.51835	10.4173	4.4774	23.5716	20.2429	26.5999	0.00880247	-1.22209
COCN_GLEAN_10003518	108	72	115	161	119	162	3.2842	2.23472	3.52442	4.38686	3.63003	5.03397	0.890205	0.0599879
CUFF29.280.1	7	20	17	32	51	33	0.897789	2.82768	2.42345	3.9598	7.17685	4.78688	0.337073	-0.695001
CUFF32.160.1	1346	700	790	1731	1645	1767	58.208	30.914	34.5654	67.0723	71.3088	78.4328	0.537584	-0.215583
CUFF48.718.1	649	656	555	1269	886	914	13.8138	14.2449	11.9462	24.1911	18.9071	19.957	0.842548	-0.0511135
CUFF42.688.2	2934	3885	3709	642	421	525	87.1592	117.829	111.498	17.0592	12.5306	15.9812	4.52301e-40	3.36899
CUFF21.279.1	48	16	14	123	65	23	1.30094	0.444324	0.367213	3.02477	1.7882	0.645323	0.4121	-0.665966
COCN_GLEAN_10011712	560	730	570	776	674	796	32.0871	42.742	33.0428	39.8535	38.729	46.8292	0.18015	0.377617
CUFF29.188.1	1394	1711	1614	591	605	555	82.1027	102.933	96.2037	31.1938	35.7033	33.5128	4.72424e-23	2.07878
COCN_GLEAN_10023144	5	0	2	84	83	47	0.07245	0	0.029202	1.34863	1.50506	0.860866	1.65703e-06	-3.91062
COCN_GLEAN_10023146	226	115	196	969	988	1179	11.0125	5.73562	9.67513	42.4024	48.3887	59.1122	3.98751e-08	-1.89036
COCN_GLEAN_10023140	436	448	338	362	275	299	17.6587	18.5183	13.8587	13.1341	11.133	12.4058	5.92722e-05	1.04028
COCN_GLEAN_10023142	201	121	156	232	167	266	15.1093	9.25985	11.7985	15.5947	12.575	20.4625	0.718661	0.154173
COCN_GLEAN_10015092	754	2315	726	221	43	1126	97.8534	306.746	95.324	25.6056	5.50674	149.896	0.162013	1.65783
COCN_GLEAN_10015096	91	98	123	325	371	220	2.24581	2.47807	3.08607	7.22933	9.25473	5.61093	0.00675722	-0.868433
COCN_GLEAN_10015095	22	23	35	119	104	56	0.754894	0.836814	1.24703	3.8185	3.72371	2.02699	0.0302363	-1.08026
COCN_GLEAN_10014943	154	230	114	1007	946	849	5.21964	7.98176	3.90724	30.731	32.2892	29.6683	7.35188e-08	-1.80048
COCN_GLEAN_10009059	3434	3661	3511	3208	3282	1928	38.4402	41.8312	39.7707	32.1661	36.8161	22.1381	7.09833e-06	1.01087
COCN_GLEAN_10014940	39	40	4	51	14	10	1.87101	1.92716	0.152315	2.19843	0.648617	0.4772	0.430156	0.798406
CUFF28.493.1	67	118	67	103	113	110	7.60991	13.5881	7.63657	10.4194	12.8076	12.7918	0.54919	0.280547
COCN_GLEAN_10009052	1746	1552	1417	902	765	562	82.3932	74.743	67.6564	38.1054	36.1786	27.2164	2.50565e-18	1.75104
COCN_GLEAN_10009050	2469	2703	2953	3579	2626	2678	45.3075	50.6463	54.8422	58.8374	48.3115	50.4351	0.00795503	0.538209
COCN_GLEAN_10009056	0	5	0	72	31	43	0	0.154049	0	2.39286	1.16043	1.6524	0.000951193	-3.53352
COCN_GLEAN_10009054	639	709	554	171	144	118	21.0937	23.907	18.5059	5.05699	4.75068	3.97257	8.20676e-33	2.79201
COCN_GLEAN_10009055	802	765	924	249	166	186	26.4916	25.7878	30.8838	7.36898	5.47078	6.29526	7.2093e-31	2.7012
CUFF48.371.1	563	623	564	3139	2047	1653	11.6217	13.1145	11.767	58.0467	42.3562	35.0141	3.30577e-07	-1.26621
CUFF30.113.1	395	270	290	2092	2401	1734	7.42357	5.16897	5.50702	35.2126	45.2245	33.4366	3.35903e-17	-2.03172
COCN_GLEAN_10018113	178	93	206	86	29	64	3.18337	1.70121	3.72904	1.37767	0.504005	1.16806	0.000132583	2.00823
COCN_GLEAN_10018112	2849	1837	2862	1186	703	744	147.187	96.9089	149.618	54.8669	36.3734	39.4117	1.07213e-14	2.17283
COCN_GLEAN_10018115	1416	915	1021	795	730	634	27.3175	18.0099	19.9236	13.7255	14.1043	12.5518	5.5663e-08	1.28625
COCN_GLEAN_10018114	8590	6970	6615	7030	5930	5050	117.963	97.7095	91.9094	86.465	81.6069	71.1532	1.29261e-07	0.965439
COCN_GLEAN_10018117	657	700	631	2309	1754	1741	20.9936	22.8364	20.3837	66.1101	56.2011	57.1027	5.57196e-06	-0.873191
COCN_GLEAN_10018116	530	484	484	1213	955	900	40.3388	37.6202	37.3064	82.8215	72.958	70.3919	0.0555872	-0.364874
COCN_GLEAN_10018119	467	474	378	2299	1759	1689	9.3044	9.6348	7.61786	41.0306	35.1332	34.5268	6.55636e-12	-1.4458
COCN_GLEAN_10018118	4592	5589	4657	976	967	628	67.5698	83.9457	69.3305	12.8556	14.258	9.46643	1.31978e-48	3.19233
COCN_GLEAN_10001608	679	493	294	952	899	1680	11.9136	8.83468	5.22196	14.9628	15.8111	30.2477	0.176374	-0.646292
COCN_GLEAN_10001607	1600	1749	1776	61	37	56	38.846	43.3437	43.633	1.31944	0.899917	1.37373	1.10605e-98	5.66655
CUFF32.13.1	122	159	134	308	239	379	8.55128	11.3737	9.52403	19.352	16.7984	27.3111	0.181863	-0.511757
COCN_GLEAN_10001603	334	1127	731	1436	360	1508	10.3646	35.7155	22.9465	39.93	11.1795	48.0408	0.936643	0.0572878
COCN_GLEAN_10001601	622	1056	878	2392	1921	1909	42.0781	72.9805	60.1099	145.067	130.351	132.63	0.0386872	-0.606602
COCN_GLEAN_10001600	26	8	13	2188	601	412	1.14758	0.363142	0.544419	87.5462	26.9011	18.8876	3.91867e-16	-5.10152
COCN_GLEAN_10024800	203	323	246	401	241	189	4.16541	6.78291	5.11206	7.38769	4.96113	3.98237	0.116671	0.587368
CUFF1.1423.1	59	51	37	114	93	79	7.10663	6.31451	4.57191	12.5075	11.4008	9.83324	0.508554	-0.283617
Cocos_nucifera_newGene_11015	18	14	14	169	230	248	0.097757	0.095295	0.080274	1.33878	1.42913	1.55063	6.03554e-12	-3.10988
Cocos_nucifera_newGene_11014	0	5	6	285	454	369	0	0.017197	0.018695	1.31038	2.15549	1.6072	4.66964e-21	-5.73093
Cocos_nucifera_newGene_11013	63	135	83	107	165	230	1.65426	3.66474	2.2425	2.54376	4.30224	6.27034	0.723751	-0.211276
Cocos_nucifera_newGene_11012	400	427	311	718	687	831	7.85478	7.89929	6.17094	13.273	13.0397	16.0048	0.287738	-0.328328
Cocos_nucifera_newGene_11018	262	277	278	359	543	308	3.59635	6.57351	5.01784	2.48222	6.86983	5.286	0.779483	0.0977639
COCN_GLEAN_10014328	65	27	41	238	311	321	1.29205	0.53717	0.822318	4.25668	6.23024	6.58672	4.24121e-06	-2.03791
COCN_GLEAN_10014322	880	985	747	1040	864	645	10.0107	11.4355	8.5967	10.6006	9.85123	7.52528	0.00249805	0.713096
COCN_GLEAN_10014320	1537	2308	2050	2237	2014	2080	51.5341	79.0182	69.5705	67.2094	67.7204	71.5679	0.0370649	0.553609
COCN_GLEAN_10024807	36	3	0	186	116	58	1.69119	0.10712	0	7.86485	5.48515	2.79103	0.0502503	-2.15291
COCN_GLEAN_10014326	22	39	27	186	243	139	0.633414	1.16402	0.799008	4.87518	7.13823	4.15029	5.72798e-06	-1.97065
CUFF18.388.1	191	168	225	299	260	227	6.02182	5.39957	7.19495	8.44766	8.22418	7.33448	0.383246	0.235927
CUFF1.1433.1	15	6	12	47	64	28	2.09934	0.810372	1.72802	6.11328	9.28387	4.17566	0.0516963	-1.33127
COCN_GLEAN_10006559	34	30	50	139	119	44	1.71511	1.56891	2.56909	6.37434	6.09512	2.30985	0.233979	-0.674505
COCN_GLEAN_10006556	4128	4866	3898	357	243	238	169.824	204.368	162.266	13.137	9.9995	10.0091	1.13127e-94	4.59401
CUFF16.287.1	5	8	3	122	155	253	0.09862	0.17552	0.065277	2.51242	3.576	5.99484	4.72526e-11	-4.21998
COCN_GLEAN_10006555	44	78	79	198	150	140	1.48496	2.70808	2.69368	6.02117	5.11749	4.87615	0.150608	-0.592041
COCN_GLEAN_10006552	106	80	95	95	109	124	5.12671	3.94174	4.64625	4.11143	5.30649	6.18308	0.304964	0.405462
COCN_GLEAN_10006553	517	542	720	437	685	452	9.04697	9.67944	12.744	6.83871	12.0105	8.11103	0.00978152	0.822368
COCN_GLEAN_10006550	248	159	241	260	212	221	16.9884	11.0979	16.7222	15.9213	14.5205	15.5128	0.0704154	0.553104
COCN_GLEAN_10015105	4	4	8	270	44	41	0.177248	0.152486	0.397997	12.0288	2.18337	2.0931	6.54568e-05	-3.38839
CUFF51.902.1	1387	1813	1625	3429	3343	2618	11.4754	15.3172	13.6128	25.421	27.7347	22.2366	0.195872	-0.287151
CUFF34.81.1	31372	41717	36945	19245	19450	20105	919.538	1248.3	1095.74	505.247	571.377	604.607	3.60591e-11	1.54702
COCN_GLEAN_10015104	74	45	19	174	167	88	0.972571	0.603753	0.246071	2.05207	2.20548	1.19152	0.120109	-0.917506
CUFF43.309.1	76	88	58	317	243	258	4.16925	4.94531	3.2162	15.6824	13.4529	14.6228	0.000221973	-1.20188
COCN_GLEAN_10005603	944	850	1040	2231	2611	1378	13.9048	12.7821	15.4918	29.4388	38.5593	20.824	0.0992237	-0.451404
COCN_GLEAN_10005606	0	4	2	187	58	268	0	0.300187	0.107842	13.688	4.72637	22.4669	1.88793e-09	-5.21995
CUFF23.122.1	454	461	614	631	478	448	12.5867	13.0551	17.2362	15.673	13.2698	12.7509	0.00995723	0.640794
COCN_GLEAN_10024909	67	50	66	130	71	75	2.83185	2.13556	2.83987	4.93453	3.02042	3.25165	0.856907	0.0850522
CUFF9.219.2	259	228	266	608	411	443	8.14788	7.33476	8.46166	17.1512	12.9512	14.3001	0.266898	-0.287447
Cocos_nucifera_newGene_8752	22	6	20	42	46	24	0.499129	0.125181	0.45284	0.853754	1.09751	0.540144	0.49179	-0.52093
COCN_GLEAN_10007605	100	76	115	1003	755	714	2.20821	1.71816	2.57691	19.9499	16.8025	16.2535	1.79057e-20	-2.39985
COCN_GLEAN_10007604	41	75	49	27	47	39	1.23678	2.34428	1.48843	0.716013	1.41804	1.20003	0.0356746	1.15552
COCN_GLEAN_10007606	80	107	171	380	798	401	1.52832	2.09489	3.32393	6.54211	15.3762	7.90489	0.0018066	-1.44736
COCN_GLEAN_10007600	41	20	34	128	99	53	1.15457	0.572861	0.968617	3.23007	2.78388	1.52285	0.112153	-0.842242
COCN_GLEAN_10007603	3822	8257	4209	4656	2614	4907	85.2058	187.951	94.9435	92.9802	58.4018	112.249	0.0167193	1.05171
CUFF28.413.1	29	33	16	154	152	124	2.44222	2.80444	1.30572	11.6514	12.8182	10.7296	6.20987e-05	-1.75676
COCN_GLEAN_10023967	1216	896	1131	2213	1532	2011	54.32	40.8613	51.1096	88.5471	68.6104	92.1811	0.534627	-0.175874
COCN_GLEAN_10023964	90	66	72	219	292	176	1.73422	1.30729	1.39923	3.81537	5.68099	3.515	0.00836584	-0.915757
COCN_GLEAN_10023960	60	96	61	82	78	53	0.539	0.876903	0.553659	0.658621	0.701229	0.484975	0.11148	0.696362
COCN_GLEAN_10023961	265	293	460	714	288	324	17.1855	19.3772	30.1759	41.5064	18.7029	21.5679	0.491195	0.312658
Cocos_nucifera_newGene_4276	2736	3664	3578	1629	1208	989	24.6071	33.7105	33.0352	13.0973	9.31969	8.67872	3.4418e-18	2.05474
CUFF23.604.3	10893	11127	11941	10031	10702	8371	199.604	208.16	221.411	164.64	196.555	157.394	1.40625e-07	0.883617
CUFF43.313.1	20	26	32	286	100	94	0.746233	1.00572	1.2193	9.74002	3.78701	3.66944	0.00105667	-1.83442
CUFF23.41.1	8598	5646	9197	7611	8795	5857	174.903	117.25	189.306	138.666	179.314	122.242	0.00637388	0.731824
CUFF42.453.1	2740	3718	3540	3090	3023	2469	33.1209	45.8753	43.2964	33.4561	36.6205	30.6211	6.21446e-05	0.885142
Cocos_nucifera_newGene_13581	637	809	960	527	337	416	44.4715	57.7105	67.8444	32.9425	23.5467	29.8098	7.34115e-08	1.56218
Cocos_nucifera_newGene_16374	1921	1828	2721	892	899	666	19.582	18.6	27.2523	8.17435	9.29956	7.06669	1.97923e-17	2.05156
Cocos_nucifera_newGene_16370	0	2	19	106	382	122	0	0.019264	0.179546	0.916337	4.26963	1.28263	0.0002099	-3.6824
Cocos_nucifera_newGene_7301	2740	1823	2133	1550	1314	978	21.7146	15.337	17.5259	12.2323	12.3292	9.71648	1.8189e-10	1.4664
CUFF28.361.1	94	135	153	860	687	552	1.43273	2.10254	2.35228	11.7698	10.5287	8.65426	2.24727e-09	-1.75949
Cocos_nucifera_newGene_18128	7	6	11	135	73	68	0.153897	0.147584	0.263899	2.95717	1.78663	1.69005	2.84949e-06	-2.7237
CUFF52.442.1	171	98	210	10170	5891	3742	1.48663	0.870274	1.84502	79.4562	51.497	33.4891	8.25869e-33	-4.58533
CUFF30.748.1	1704	1710	1371	228	232	408	60.3028	61.7846	49.0868	7.20865	8.21655	14.8121	4.2301e-16	3.02695
Cocos_nucifera_newGene_14559	33	27	30	315	345	246	1.05492	0.871766	0.965204	9.016	11.0469	8.06944	1.74058e-16	-2.63462
CUFF9.617.1	742	972	788	607	530	580	17.7203	23.7241	19.0434	12.9868	12.6943	14.2166	1.55639e-06	1.19266
CUFF33.548.1	140	82	99	255	238	82	2.92363	1.74014	2.08828	4.78606	5.00057	1.75407	0.804724	-0.13428
COCN_GLEAN_10009531	380	456	418	3002	2510	2506	27.7471	34.0427	30.9412	196.741	184.094	188.097	4.53111e-24	-2.00347
CUFF44.400.1	462	406	832	763	771	674	21.218	19.0682	38.6989	31.4356	35.5502	31.7875	0.458433	0.275954
Cocos_nucifera_newGene_4836	97	80	64	310	177	175	5.0029	4.22465	3.34185	14.4265	9.22197	9.28934	0.0411516	-0.763365
Cocos_nucifera_newGene_4834	525	2064	1275	703	875	777	5.39201	20.7764	12.7085	7.3187	11.115	9.42315	0.00718918	1.34136
Cocos_nucifera_newGene_4832	182	74	115	207	260	144	1.7964	0.740667	1.24813	1.82952	2.57102	1.81732	0.911872	-0.0552515
Cocos_nucifera_newGene_4830	1188	1214	1424	1462	1415	1019	10.6819	11.4403	14.0178	11.3794	12.3198	9.08415	0.00124304	0.644656
Cocos_nucifera_newGene_4839	3386	1859	2815	2263	2552	2060	30.2825	17.4294	29.5523	17.7806	24.3727	21.2326	0.00187679	0.872634
COCN_GLEAN_10022378	81	70	58	456	281	263	1.32064	1.15636	0.950584	6.65425	4.5808	4.38801	2.1135e-06	-1.55702
COCN_GLEAN_10022379	2961	4869	2850	805	936	690	50.2016	84.29	48.8862	12.2233	15.8985	12.0006	1.00558e-19	2.77608
COCN_GLEAN_10022374	103	121	107	553	465	203	1.58604	1.90444	1.66277	7.64438	7.1934	3.20306	0.00323698	-1.15509
COCN_GLEAN_10022375	66	37	52	534	429	178	0.722516	0.409315	0.568019	5.25955	4.72208	2.00577	2.13171e-06	-2.12662
COCN_GLEAN_10022376	113	92	133	575	252	204	2.13927	1.7813	2.54614	9.78518	4.79849	3.97438	0.0448882	-0.880324
COCN_GLEAN_10022377	74	72	35	237	106	51	0.607027	0.604127	0.293674	1.75774	0.876644	0.426015	0.577629	-0.370016
COCN_GLEAN_10022370	6466	6515	7980	1453	1558	1250	122.394	125.9	152.838	24.6305	29.5497	24.2776	4.61174e-54	2.94742
COCN_GLEAN_10022371	32	139	33	355	45	475	0.73703	3.34057	0.789424	7.51921	1.04628	11.5354	0.125147	-1.3423
COCN_GLEAN_10022372	9956	11159	16769	12988	9563	8122	861.515	985.815	1468.28	1006.66	829.379	721.103	0.000531536	0.976177
CUFF49.319.1	344	158	88	957	272	1588	58.5191	27.3811	15.1383	146.021	46.3117	277.487	0.0231273	-1.57846
COCN_GLEAN_10009935	619	821	694	3076	1948	2465	34.9389	47.3037	39.6617	155.613	110.303	142.848	2.60819e-05	-1.13516
CUFF35.332.2	177	128	155	318	289	342	19.6757	14.4989	17.4255	31.6857	32.1602	38.9313	0.201787	-0.39837
COCN_GLEAN_10009936	252	486	277	240	178	210	28.5497	56.3423	31.7959	24.3649	20.2397	24.4439	0.000461967	1.33916
COCN_GLEAN_10009931	173	114	118	1459	1256	1058	5.66754	3.81085	3.89835	42.9122	41.3361	35.6211	6.42093e-25	-2.53581
COCN_GLEAN_10009930	5994	3259	6695	415	252	443	466.825	259.054	527.598	28.8929	19.6052	35.3982	1.52204e-32	4.40701
COCN_GLEAN_10009938	1168	379	1109	3324	1422	817	18.1574	6.00904	17.4418	46.3036	22.1657	13.0322	0.57115	-0.335916
COCN_GLEAN_10010143	27	18	68	217	34	84	0.342457	0.23141	0.880247	2.49692	0.42799	1.10619	0.322257	-0.802455
CUFF2.63.1	225	119	154	401	322	287	16.9765	9.14224	11.7329	27.1942	24.4095	22.2501	0.306163	-0.35262
COCN_GLEAN_10010147	150	138	143	212	286	286	11.7347	11.0196	11.336	14.8375	22.4244	23.0091	0.533416	-0.224311
COCN_GLEAN_10010144	92	176	121	174	242	161	2.18267	4.30088	2.9185	3.72532	5.80832	3.93493	0.833195	0.0979516
COCN_GLEAN_10010145	7326	9567	7991	18082	14882	13712	94.6403	126.177	104.456	209.225	192.694	181.753	0.288872	-0.23443
COCN_GLEAN_10010148	492	557	501	425	588	467	41.5099	48.0578	42.8049	32.1652	49.8099	40.4235	0.00930885	0.712669
Cocos_nucifera_newGene_920	88	68	102	455	520	267	3.2676	1.65114	3.1969	11.1806	12.9741	7.57161	4.64537e-06	-1.567
Cocos_nucifera_newGene_926	549	885	625	441	573	502	3.80801	6.10852	4.61599	3.10828	3.98935	3.22584	0.000839469	1.08287
COCN_GLEAN_10018569	74	261	80	271	271	252	2.09465	7.53818	2.26966	6.85113	7.67804	7.32097	0.688625	-0.251036
CUFF41.439.2	6914	7975	7790	5486	4924	3576	36.735	43.2572	41.8846	26.1079	26.2199	19.4938	3.12302e-13	1.37132
COCN_GLEAN_10024431	174	170	352	40	24	50	19.7328	19.6254	40.3473	3.98385	2.65016	5.75844	1.5573e-10	3.15267
COCN_GLEAN_10024430	14088	6667	11262	1460	386	2573	1828.63	883.401	1479.09	169.735	50.1652	342.601	6.60064e-08	3.29386
COCN_GLEAN_10024433	127	430	259	1150	857	851	5.26293	18.2488	10.9028	42.8547	35.7164	36.3345	0.0194872	-1.09754
COCN_GLEAN_10024432	631	397	640	1015	393	366	16.3797	10.5001	16.7977	23.5822	10.2101	9.7315	0.167006	0.606901
COCN_GLEAN_10024435	205	172	311	417	179	116	2.42743	2.07594	3.72118	4.42382	2.11585	1.40111	0.196803	0.65554
COCN_GLEAN_10023426	2776	1588	1478	5586	3333	2833	43.7916	25.57	23.5897	78.9401	52.7118	45.8513	0.382935	-0.319224
COCN_GLEAN_10023425	488	571	561	1385	946	1764	20.192	24.1274	23.5183	51.423	39.2978	75.0169	0.0533046	-0.696496
COCN_GLEAN_10024436	42	34	35	347	286	332	3.99676	3.26786	3.34572	29.912	27.6417	32.7895	2.91509e-14	-2.43985
COCN_GLEAN_10023429	57	48	44	402	238	206	1.39591	1.20026	1.09467	8.84582	5.87096	5.17907	5.10921e-07	-1.79044
COCN_GLEAN_10023428	2032	2750	2320	1366	754	861	30.0905	41.5886	34.7738	18.1215	11.193	13.0852	8.69294e-12	1.91827
CUFF32.748.1	848	632	777	1960	1942	2186	21.0557	16.0114	19.5099	43.6029	48.3426	55.6913	0.0015941	-0.786134
Cocos_nucifera_newGene_698	1177	1039	713	1202	1438	1393	14.1078	12.5473	8.48262	13.1803	17.3857	17.6395	0.5874	0.17984
Cocos_nucifera_newGene_7718	172	177	161	311	361	193	3.20637	3.38169	4.57524	5.18349	6.71449	3.67096	0.817086	-0.0809802
Cocos_nucifera_newGene_7717	1314	683	766	4557	6987	3359	11.1868	5.93046	6.59599	34.7586	59.6349	29.348	1.95208e-06	-1.74104
Cocos_nucifera_newGene_7714	284	356	407	506	689	526	5.33675	7.5021	9.72939	12.849	16.7997	13.3534	0.858386	-0.061366
COCN_GLEAN_10017491	36	1	9	582	1179	546	0.922704	0.012602	0.216325	13.4003	30.368	14.3953	1.31316e-09	-4.65524
COCN_GLEAN_10017490	20	0	0	62	71	36	0.730576	0	0	2.01051	2.59497	1.32247	0.130354	-1.93043
COCN_GLEAN_10017492	118	55	142	4	0	32	5.04921	2.39663	6.16143	0.13355	0	1.40328	0.00288417	3.13162
COCN_GLEAN_10017495	5	7	0	30	53	70	0.081258	0.130929	0	0.480314	0.967128	1.30018	0.00395945	-2.72771
COCN_GLEAN_10017494	419	502	320	3066	2220	1791	7.58602	9.27191	5.8606	49.7294	40.2912	33.2751	4.31967e-11	-1.8089
COCN_GLEAN_10017497	12	3	8	53	29	29	0.430595	0.085058	0.259027	1.69261	1.02967	1.0568	0.0522856	-1.49294
COCN_GLEAN_10017496	3131	2451	2200	7052	7448	5670	138.206	110.439	98.263	278.811	329.534	256.806	0.00117203	-0.707642
CUFF35.777.1	3116	2833	3220	4388	3560	3396	82.0634	76.1603	85.7943	103.503	93.9677	91.7628	0.0307633	0.357095
COCN_GLEAN_10016477	6368	2762	2686	1862	1603	2335	71.8759	31.8211	30.6668	18.8235	18.1283	27.0313	0.000105384	1.6172
CUFF7.333.4	18	37	19	197	312	154	3.15494	6.59859	3.41784	31.431	55.792	28.0797	1.20241e-06	-2.41508
CUFF47.461.1	98	42	58	55	52	18	1.47675	0.637689	0.886221	0.743958	0.774304	0.265599	0.0265802	1.30825
Cocos_nucifera_newGene_2298	41	44	49	38	76	33	6.15136	6.72684	7.45059	5.15167	11.5313	5.10845	0.359391	0.516636
CUFF37.461.1	148	201	328	609	435	280	2.577	3.57718	5.79383	9.52435	7.61264	5.00532	0.555632	-0.264139
Cocos_nucifera_newGene_6049	109	123	153	265	214	272	8.08262	9.24695	11.4584	17.5918	15.8649	20.693	0.374462	-0.311026
Cocos_nucifera_newGene_2749	29	28	27	0	0	0	1.67509	1.89315	1.76638	0	0	0	1.04979e-07	6.4624
Cocos_nucifera_newGene_2741	330	195	234	216	403	239	8.72429	5.27911	6.31848	5.02855	10.606	6.29969	0.261673	0.461792
CUFF17.632.1	169	231	286	522	470	403	5.98007	8.31837	10.2283	16.55	16.658	14.6106	0.265978	-0.350569
CUFF7.323.3	40	29	35	82	105	59	6.88436	5.06394	6.12131	12.5913	18.1638	10.4132	0.227049	-0.561042
CUFF21.54.1	5906	5920	6932	6159	5026	3994	26.1872	26.7971	31.1007	24.4607	22.3331	18.167	9.84413e-08	0.979122
COCN_GLEAN_10013554	79	6	15	80	59	28	4.32001	0.291217	0.817264	3.89863	3.22041	1.55118	0.960081	-0.0525052
COCN_GLEAN_10013555	58	87	116	67	138	104	9.36963	14.4299	19.0735	9.7323	22.3724	17.3523	0.478709	0.385209
COCN_GLEAN_10013556	764	524	668	2632	2387	2185	6.8011	4.76487	6.01794	20.998	21.3113	19.9703	6.89745e-09	-1.21704
COCN_GLEAN_10013557	30	78	96	502	380	327	0.9729	2.58122	3.13917	14.5762	12.3433	10.8736	9.00956e-05	-1.83647
COCN_GLEAN_10013550	1035	1000	1084	2018	2120	1855	19.6153	19.3524	20.786	34.2731	40.2813	36.0868	0.129774	-0.284192
CUFF51.742.1	309	282	261	672	604	391	5.70315	5.32308	4.8779	11.1313	11.1911	7.41868	0.278727	-0.284081
COCN_GLEAN_10013553	0	16	11	204	292	164	0	0.236846	0.152304	2.70157	4.3224	2.47817	3.27739e-06	-3.6381
CUFF2.202.1	703	451	665	595	545	479	15.255	9.98847	14.6042	11.5685	11.8585	10.6551	0.00110372	0.821386
COCN_GLEAN_10013559	0	2	2	137	27	78	0	0.043248	0.043678	2.93805	0.634426	1.91792	1.24141e-06	-4.59798
COCN_GLEAN_10017717	8	16	23	250	92	61	0.293273	0.664952	0.962773	9.35026	3.8274	2.61383	0.000867627	-2.24118
CUFF7.300.1	8822	11107	8954	2853	3214	2266	119.784	153.966	123.025	34.6921	43.7393	31.5641	2.25523e-29	2.45036
COCN_GLEAN_10021111	222	225	198	414	321	289	23.1942	24.0711	20.9586	38.8086	33.7228	31.0703	0.982111	0.00604997
COCN_GLEAN_10021110	115	59	55	824	365	357	3.98643	2.07669	1.92673	25.6926	12.7103	12.7475	8.24614e-06	-2.01391
CUFF32.242.1	78	23	47	515	229	168	0.440054	0.131937	0.26833	2.61871	1.30133	0.977028	0.000989051	-1.852
COCN_GLEAN_10021115	863	795	879	280	127	355	29.7682	28	30.6625	8.65308	4.36183	12.5338	6.44036e-08	2.31216
COCN_GLEAN_10021117	2229	796	1311	3189	1041	1174	117.931	42.9884	70.1621	151.157	55.2097	63.7107	0.488414	0.372984
COCN_GLEAN_10021116	110	22	52	119	73	63	1.76047	0.349268	0.833284	1.71328	1.17022	1.0314	0.788892	0.19101
CUFF42.677.2	410	499	434	1059	993	783	5.20573	6.4695	5.57606	12.067	12.6596	10.2173	0.0645031	-0.40318
Cocos_nucifera_newGene_9543	44	39	32	39	36	35	2.35181	2.13473	1.71369	1.87487	1.94502	1.90465	0.142491	0.705619
CUFF10.182.1	262	85	102	342	139	56	3.68677	1.21885	1.44957	4.31941	1.95332	0.79639	0.531457	0.451002
CUFF52.272.1	144	223	148	693	467	498	7.56713	11.9716	7.85522	32.6514	24.6134	26.8771	0.00198031	-0.998558
COCN_GLEAN_10001449	35	21	19	430	220	241	0.556475	0.331022	0.30591	6.23235	3.56434	3.99241	4.36968e-11	-2.82874
CUFF9.717.1	112	82	67	279	231	229	2.14396	1.60094	1.29011	4.80346	4.44258	4.51458	0.012142	-0.832034
COCN_GLEAN_10011169	217	207	294	6	1	6	14.3912	13.9867	19.7537	0.331102	0.040871	0.392926	7.76352e-32	6.22198
COCN_GLEAN_10017687	40	12	27	50	6	4	0.849421	0.2485	0.574071	0.958474	0.112913	0.088252	0.318358	1.02956
COCN_GLEAN_10011168	20	9	14	54	36	34	0.390112	0.177004	0.282637	0.967588	0.722359	0.696109	0.194076	-0.822828
COCN_GLEAN_10010928	858	1265	1095	338	231	213	32.0082	48.2195	41.3459	11.2785	8.64436	8.12726	2.42737e-23	2.70139
CUFF54.95.1	22445	27533	19511	7690	8908	8522	240.88	301.652	211.87	73.9201	95.8119	93.8285	1.08569e-16	2.10246
CUFF26.411.1	1220	1957	1784	1555	976	1128	31.8828	52.229	47.1759	36.3965	25.558	30.2597	0.000250462	1.10382
COCN_GLEAN_10004406	422	1224	782	12	1	53	51.0821	151.297	95.7842	1.25226	0.112523	6.48791	3.97402e-05	4.71512
COCN_GLEAN_10010925	1018	1650	1481	1531	1214	1367	27.0616	44.7804	39.8354	36.4545	32.3511	37.2888	0.022825	0.669901
COCN_GLEAN_10010926	1668	966	1142	397	306	332	38.4465	22.7178	26.6329	8.1845	7.06046	7.84635	1.87866e-19	2.49925
COCN_GLEAN_10019620	10920	4872	8889	1965	1491	1659	739.52	336.828	609.112	119.138	101.14	115.22	4.5922e-19	2.88546
COCN_GLEAN_10019622	32	10	4	3621	1084	1824	0.689624	0.21564	0.080776	70.8619	23.735	40.8871	6.44023e-23	-6.16261
CUFF19.420.2	15	6	8	87	55	56	0.667442	0.25604	0.374456	3.64299	2.56827	2.67692	0.000925662	-2.01544
COCN_GLEAN_10001442	41	58	82	230	143	97	2.7159	3.93449	5.52962	13.7631	9.53885	6.64545	0.172947	-0.657278
CUFF42.568.1	28	6	20	273	177	136	1.37845	0.29306	0.993998	12.3074	8.94562	7.02653	2.41248e-06	-2.66064
Cocos_nucifera_newGene_173	686	285	518	566	740	340	7.10356	2.89516	5.79189	5.15483	7.61948	3.59295	0.231452	0.516698
COCN_GLEAN_10015258	51	53	31	399	331	307	2.17156	2.31458	1.33821	15.3785	14.2574	13.5324	1.98605e-11	-2.24433
COCN_GLEAN_10019626	7033	6955	5968	6148	6806	5313	45.8075	46.247	39.3324	35.8627	44.431	35.5061	3.79746e-05	0.786413
COCN_GLEAN_10015251	72	127	67	239	166	245	3.44597	6.19374	3.22308	10.278	7.97699	12.045	0.173656	-0.620344
CUFF31.794.1	646	824	587	157	131	140	86.9505	113.15	79.9503	18.8277	17.5566	19.2475	1.1497e-27	2.90366
COCN_GLEAN_10015253	50	80	55	25	27	31	3.60132	5.95957	4.02045	1.61701	1.96859	2.31258	0.000374783	1.75763
COCN_GLEAN_10012200	155	124	90	320	296	361	8.71139	7.05759	5.06497	16.0916	16.6432	20.8162	0.0356781	-0.753654
COCN_GLEAN_10015254	57	66	59	31	51	35	4.13673	4.91764	4.3358	1.96718	3.73061	2.58421	0.00607674	1.26244
COCN_GLEAN_10015256	29	26	15	53	27	176	1.90961	1.75691	0.985982	3.17515	1.79326	12.0788	0.147796	-1.21428
CUFF34.579.2	281	377	355	603	468	484	8.57721	11.7622	10.9858	16.5277	14.3413	15.196	0.868968	0.049018
CUFF47.351.1	1868	1201	1516	4043	3460	3170	72.4755	47.5576	59.5066	140.507	134.534	126.199	0.014874	-0.555777
CUFF30.534.2	470	602	398	106	117	125	31.4108	41.0854	26.9094	6.31076	7.84124	8.55327	9.34344e-18	2.69665
Cocos_nucifera_newGene_9495	3102	3034	2655	962	1279	933	43.5519	46.6923	44.9417	9.36655	13.7473	10.6514	2.46593e-20	2.11369
Cocos_nucifera_newGene_9494	27	47	53	49	81	64	0.57288	1.03393	1.14519	0.942656	1.75174	1.42063	0.954063	0.0358351
Cocos_nucifera_newGene_5826	126	80	136	709	927	599	4.66835	3.01959	5.11094	23.6779	34.6315	22.8962	1.57699e-10	-2.02621
Cocos_nucifera_newGene_5824	70	81	114	55	22	46	3.30771	4.51386	5.02541	2.64114	1.41735	4.7682	0.000832518	1.71567
Cocos_nucifera_newGene_5822	74	94	113	70	25	63	3.82487	4.70855	4.914	4.82659	1.56576	4.52856	0.00686202	1.43996
CUFF34.485.1	1458	1220	1269	1441	1736	1158	22.7726	19.4488	20.0437	20.1568	27.1686	18.5547	0.0176864	0.526345
Cocos_nucifera_newGene_5821	59	28	49	183	505	326	0.894576	0.307546	0.467078	1.26283	2.6753	2.95102	2.32141e-05	-2.20401
CUFF26.131.1	2369	3305	2769	2677	2684	2074	31.154	44.3723	36.84	31.5326	35.3787	27.9781	0.000215143	0.850901
Cocos_nucifera_newGene_4191	400	364	306	0	20	0	2.59431	2.40698	2.00887	0	0.125572	0	0.00542493	4.01716
Cocos_nucifera_newGene_8631	18579	7632	10867	4211	6446	4874	127.469	54.5508	80.1468	27.1679	44.5234	35.5955	8.85416e-07	1.86069
Cocos_nucifera_newGene_8635	565	582	501	497	517	398	4.94008	5.44445	4.43744	3.97003	4.6523	3.57262	2.23032e-05	0.885385
Cocos_nucifera_newGene_19006	57	162	44	97	152	114	1.98183	6.27701	1.80438	2.43377	3.23284	3.32159	0.779654	0.191918
Cocos_nucifera_newGene_19007	2431	2590	2418	510	512	469	4.64126	4.81412	4.35736	0.758453	0.866483	0.800825	3.83451e-62	2.96656
Cocos_nucifera_newGene_19004	130	139	91	430	314	170	2.91077	3.16904	2.13694	9.27485	7.29109	4.77195	0.123249	-0.627836
Cocos_nucifera_newGene_19005	710	682	690	902	309	280	15.7366	13.7644	15.8006	15.9792	6.10911	5.66643	0.00676994	1.17965
Cocos_nucifera_newGene_19009	17	14	16	130	107	88	0.209319	0.207495	0.355144	1.70975	1.53547	1.41264	1.92541e-06	-2.0722
Cocos_nucifera_newGene_11253	194	180	191	696	707	517	17.4197	16.2728	17.4566	50.5229	57.3203	43.1853	3.09756e-07	-1.09017
Cocos_nucifera_newGene_11250	11	19	35	125	175	89	0.110913	0.194845	0.375212	1.18786	1.84505	0.967646	0.00135749	-1.83562
COCN_GLEAN_10018469	297	468	401	614	623	476	3.73664	6.02809	5.10909	6.94011	7.87188	6.16269	0.712514	0.117446
COCN_GLEAN_10018468	35	43	52	112	111	81	1.34767	1.69401	2.03808	3.90582	4.35934	3.23525	0.185737	-0.543636
COCN_GLEAN_10018461	31	6	11	62	14	34	1.10237	0.223629	0.390801	2.03569	0.48939	1.2772	0.60757	-0.482316
COCN_GLEAN_10014121	2984	1502	1656	1475	2099	2146	200.841	103.14	112.724	88.8911	141.564	148.166	0.0640039	0.713881
COCN_GLEAN_10018462	1454	1462	1216	3586	4293	3164	24.4526	25.112	20.6993	54.0367	72.391	54.608	0.000561995	-0.752693
COCN_GLEAN_10018465	563	361	743	1547	1218	693	17.1322	11.2246	22.8734	42.1871	37.1634	21.6333	0.362694	-0.355357
COCN_GLEAN_10018467	188	251	185	1002	757	1000	5.3942	7.34463	5.36885	25.7507	21.7457	29.4179	7.85316e-07	-1.47648
COCN_GLEAN_10018466	462	432	473	600	418	337	7.10425	6.77016	7.35711	8.2644	6.43173	5.3156	0.00427272	0.69256
COCN_GLEAN_10019581	39	49	70	77	75	92	1.01839	1.29545	1.86301	1.80889	1.97681	2.48376	0.976976	0.0153521
CUFF25.26.2	645	274	543	1680	1610	1309	13.152	5.70756	11.2167	30.715	32.9481	27.4092	0.00467338	-0.984106
COCN_GLEAN_10003999	2607	4632	2947	1014	723	603	61.5271	111.586	70.3723	21.4154	17.0885	14.5959	4.47053e-19	2.78203
COCN_GLEAN_10003998	71	81	81	171	192	68	3.15022	3.64416	3.63686	6.81596	8.5379	3.08013	0.719249	-0.18214
Cocos_nucifera_newGene_14555	445	374	403	753	1459	914	6.01368	5.05433	5.57329	8.65711	18.2803	12.0899	0.0449065	-0.699952
COCN_GLEAN_10003991	17	68	41	111	62	106	1.25112	5.31149	3.18146	7.60489	4.72131	8.32679	0.502123	-0.459783
COCN_GLEAN_10003990	335	498	455	277	120	118	12.0935	18.3461	16.6079	8.95709	4.31856	4.34768	3.25196e-07	1.99515
COCN_GLEAN_10003993	1254	1077	956	1090	575	798	72.3371	63.389	55.7795	56.2953	33.2292	47.1827	0.00028464	1.07283
COCN_GLEAN_10003992	1101	802	825	2982	3046	2654	7.60551	5.65522	5.76312	18.4507	21.0948	18.8129	2.08345e-06	-1.00996
COCN_GLEAN_10003995	360	262	407	1069	1085	434	9.27723	6.88639	10.616	24.7355	28.0877	11.4885	0.107941	-0.624299
COCN_GLEAN_10003994	56697	34371	38994	47069	73613	80773	6060.86	3750.97	4217.83	4506.69	7886.96	8859.25	0.970977	-0.0154903
COCN_GLEAN_10003997	133	193	232	597	478	452	4.72234	7.03412	8.38803	19.1121	17.1139	16.5443	0.0144915	-0.772858
COCN_GLEAN_10003996	2087	1540	2191	5571	4715	3155	17.3673	13.0786	18.4482	41.5261	39.3277	26.94	0.0361131	-0.523346
Cocos_nucifera_newGene_4033	167	71	88	11	103	26	1.09167	0.471405	0.58027	0.063166	0.673727	0.173969	0.0300943	1.72812
CUFF51.18.1	347	512	415	485	561	421	9.93858	14.9791	12.0428	12.4435	16.1124	12.3802	0.114614	0.459745
Cocos_nucifera_newGene_12785	768	1007	747	415	687	330	4.62027	6.18911	4.54672	2.23537	4.1441	2.03721	2.10005e-05	1.47052
Cocos_nucifera_newGene_12786	29	49	72	10	4	4	0.616983	1.07471	1.57294	0.227716	0.096723	0.085378	3.44342e-07	3.54152
CUFF1.309.1	31	20	36	100	116	77	1.77997	1.17625	2.09727	5.20626	6.77215	4.59544	0.0196978	-1.0639
COCN_GLEAN_10021652	66	46	65	52	98	77	5.92861	4.21326	5.95945	4.2223	8.92007	7.15128	0.607672	0.268171
COCN_GLEAN_10000878	764	841	838	1465	1131	921	26.7787	30.0985	29.7062	45.9964	39.7429	33.1153	0.487067	0.153946
Cocos_nucifera_newGene_11789	346	482	454	149	233	123	0.957456	1.484	1.50377	0.393148	0.633155	0.358641	6.07087e-09	1.98855
Cocos_nucifera_newGene_11788	994	1799	1341	663	863	314	4.95393	10.269	6.5551	3.41924	4.58161	1.88124	5.72439e-06	1.83501
COCN_GLEAN_10000877	9	7	6	157	122	92	0.083792	0.070064	0.058418	1.42245	1.24005	0.956595	1.13821e-10	-3.29214
Cocos_nucifera_newGene_11780	176	163	200	663	610	772	2.48781	2.34528	2.95274	7.66934	7.67922	10.3165	9.27245e-06	-1.27272
Cocos_nucifera_newGene_15201	4	6	16	116	119	27	0.042992	0.069765	0.282985	1.644	2.38774	0.404255	0.00210372	-2.42546
Cocos_nucifera_newGene_12250	119	143	177	287	294	215	2.97129	3.65286	4.46641	6.41767	7.36414	6.13374	0.57103	-0.185777
CUFF29.312.1	124	176	116	75	71	116	16.2102	23.5298	15.3603	8.76732	9.3037	15.5942	0.00476236	1.26809
Cocos_nucifera_newGene_13788	787	587	628	176	308	170	13.6908	10.4434	12.407	3.15465	5.76441	3.02675	7.73009e-12	2.24256
CUFF19.629.2	774	1066	878	1880	1358	1480	23.5604	33.1157	27.0462	51.2674	41.432	46.2379	0.653966	-0.125358
CUFF35.11.1	499	721	538	808	717	556	12.6649	18.7072	13.8231	18.3792	18.2412	14.4984	0.111614	0.432917
COCN_GLEAN_10001838	102	180	97	246	262	381	3.22003	5.78966	3.09203	6.95796	8.29784	12.3403	0.214313	-0.584918
COCN_GLEAN_10019717	173	198	114	453	431	453	3.47247	4.04232	2.3162	8.13697	8.67094	9.3163	0.016786	-0.799163
COCN_GLEAN_10001834	8452	8837	9126	6446	7616	4861	117.247	125.147	128.098	80.0899	105.882	69.1834	3.30709e-08	1.14643
COCN_GLEAN_10001835	591	381	770	798	780	700	9.17489	6.02791	12.0968	11.0887	12.139	11.1406	0.436596	0.263975
COCN_GLEAN_10001836	2	2	15	110	255	76	0.03244	0.027358	0.24141	1.59546	4.15011	1.25311	1.98964e-05	-3.54235
COCN_GLEAN_10001837	40	40	39	177	101	392	3.33599	3.35714	3.29182	13.2782	8.47434	33.6634	0.00293422	-1.82686
COCN_GLEAN_10001830	243	241	177	559	378	388	19.4055	19.7084	14.3224	40.0993	30.2957	31.8643	0.271953	-0.327181
COCN_GLEAN_10001831	248	456	359	555	473	365	4.23125	7.92861	6.18266	8.4785	8.08782	6.37342	0.408564	0.291024
COCN_GLEAN_10001833	166	146	169	219	188	208	41.9363	37.7098	43.2052	49.6848	47.5465	54.052	0.304304	0.296151
Cocos_nucifera_newGene_6906	196	329	229	255	443	215	1.10629	2.13663	1.87251	1.28577	2.50243	1.57263	0.369189	0.390866
CUFF42.101.1	2486	2208	2393	1343	1102	931	46.8151	42.4429	45.5933	22.65	20.7864	17.9756	1.18129e-27	1.73651
Cocos_nucifera_newGene_13127	5	3	8	85	93	43	0.061253	0.032505	0.088986	0.937581	1.152	0.53739	1.04419e-05	-2.94157
Cocos_nucifera_newGene_5359	3612	2487	3420	11803	12794	9376	138.349	97.2156	132.535	404.903	491.147	368.472	1.11564e-07	-1.16768
CUFF10.645.1	335	1000	714	164	55	288	9.50254	28.9632	20.4895	4.14966	1.54289	8.37274	9.45232e-05	2.50349
Cocos_nucifera_newGene_16576	43	65	18	105	63	102	0.483658	0.740566	0.214543	0.894137	0.504442	0.921376	0.519879	-0.423615
Cocos_nucifera_newGene_19787	15	8	9	143	196	105	0.76272	0.400216	0.484138	6.9025	10.6439	5.80858	2.37959e-09	-3.03456
COCN_GLEAN_10006821	19	0	13	194	125	133	1.75796	0	1.21584	16.1713	11.6736	12.6495	0.000465944	-2.91015
COCN_GLEAN_10006828	145	45	74	439	396	242	3.84235	1.22437	1.98577	10.4773	10.5544	6.59268	0.00568817	-1.32238
COCN_GLEAN_10006829	848	867	887	1290	1079	887	16.616	17.3395	17.5895	22.6521	21.2035	17.8436	0.0535434	0.349465
Cocos_nucifera_newGene_19789	23	21	18	65	105	57	0.271959	0.263343	0.21801	0.70935	1.28376	0.712503	0.0244973	-1.17388
Cocos_nucifera_newGene_16578	9155	11691	12416	587	118	193	310.947	406.145	427.551	18.0528	3.98833	6.74267	6.10291e-32	5.76805
COCN_GLEAN_10002562	148	164	114	93	82	96	14.078	15.9414	11.0053	7.93299	7.7752	9.35495	0.000222196	1.28776
COCN_GLEAN_10002561	9120	6569	8813	2059	1206	2055	394.57	290.163	385.833	79.7647	52.2799	91.2089	6.90894e-20	2.81434
COCN_GLEAN_10002560	753	324	790	553	408	211	15.8981	6.97422	16.8709	10.4518	8.62546	4.56157	0.00238823	1.3385
COCN_GLEAN_10002567	292	327	281	542	335	473	10.8878	12.4317	10.604	18.1053	12.5127	18.0969	0.830948	0.0732398
CUFF38.122.1	34	7	9	94	87	61	0.793787	0.158218	0.196462	1.98286	2.0496	1.46842	0.0319585	-1.52597
COCN_GLEAN_10002565	40	71	52	127	39	86	0.990389	1.79292	1.31749	2.84782	0.966173	2.20377	0.940312	0.0498043
COCN_GLEAN_10002564	2623	2091	2037	2404	2745	1544	39.7758	32.358	31.248	32.6494	41.718	24.0212	0.00735428	0.683632
Cocos_nucifera_newGene_19873	845	931	1096	0	6	7	29.8479	33.6073	39.2018	0	0.212269	0.224879	3.9439e-63	8.17331
Cocos_nucifera_newGene_19872	1174	663	992	529	619	323	13.7692	7.91794	11.7756	5.52153	7.23802	3.85312	6.39984e-07	1.59853
Cocos_nucifera_newGene_19876	20	41	77	436	205	521	0.821375	1.67735	3.19625	15.7295	8.10912	21.337	8.4055e-05	-2.34163
COCN_GLEAN_10016199	1936	2232	2499	3446	2601	2198	47.8564	56.3359	62.5195	76.3145	64.4356	55.7463	0.097498	0.371565
COCN_GLEAN_10016198	0	0	0	82	241	804	0	0	0	1.79248	5.93444	20.2921	4.48878e-13	-8.3013
COCN_GLEAN_10016197	0	0	0	69	166	676	0	0	0	2.63357	7.13854	29.7492	5.88706e-12	-8.01428
COCN_GLEAN_10016194	1094	784	991	1095	1331	1345	36.7903	26.9249	33.7265	32.9908	44.8857	46.4202	0.413791	0.239678
COCN_GLEAN_10016193	1268	1300	1344	1489	1956	2010	21.6228	22.6422	23.1933	22.7447	33.4462	35.1831	0.611564	0.154705
COCN_GLEAN_10016191	297	130	290	66	110	175	5.46454	2.44202	5.3983	1.08228	2.03259	3.31106	0.00447342	1.56381
CUFF18.304.2	988	707	1079	743	478	608	108.807	79.3882	120.173	73.2475	52.7317	68.68	1.08119e-05	1.24685
COCN_GLEAN_10021542	30	30	38	43	25	55	3.92984	4.08521	5.11789	5.18298	3.33341	7.57341	0.645749	0.292437
CUFF37.338.1	955	1309	897	1853	1136	1711	51.0414	71.4131	48.4657	88.666	60.8082	93.8261	0.818611	0.0846025
CUFF29.245.1	4155	5067	4124	3000	2979	2514	43.8946	54.6509	44.081	28.3898	31.5397	27.2506	2.8682e-11	1.31227
COCN_GLEAN_10007889	253	293	353	1908	1493	1128	2.62444	3.09267	3.70239	17.7251	15.5173	12.0006	4.73716e-11	-1.63721
COCN_GLEAN_10007888	367	378	386	607	454	367	11.3094	11.8962	12.0497	16.7889	14.0489	11.606	0.146003	0.342914
COCN_GLEAN_10007883	404	430	419	520	388	305	22.9087	24.8928	24.0591	26.4431	22.061	17.7182	0.00201162	0.725818
COCN_GLEAN_10007885	1320	1539	1441	2882	2659	2571	33.3153	39.6487	36.7941	65.1377	67.2449	66.563	0.206636	-0.254322
CUFF28.330.1	350	474	451	886	647	647	12.5065	17.2732	16.3128	28.3401	23.1649	23.7119	0.728314	-0.0996332
COCN_GLEAN_10016225	648	865	613	1639	1610	1891	28.4608	38.7909	27.2437	64.5288	70.941	85.2838	0.0355826	-0.621617
COCN_GLEAN_10022174	121	67	67	550	674	458	2.09023	1.18086	1.16169	8.53827	11.7136	8.14287	4.00429e-09	-2.03615
COCN_GLEAN_10022175	2295	3107	1595	2784	1368	2164	52.6665	72.8113	37.0264	57.2232	31.4609	50.9672	0.0382436	0.804759
COCN_GLEAN_10016229	1115	1293	980	718	494	465	31.1624	36.8914	27.7222	17.9749	13.837	13.3378	2.40514e-12	1.68324
COCN_GLEAN_10016228	2490	1704	1904	1152	1151	883	51.7101	36.1214	40.0093	21.4155	23.9398	18.7999	2.05951e-13	1.59134
COCN_GLEAN_10021540	157	256	275	155	130	69	8.59333	14.2677	15.2465	7.60202	7.10114	3.83616	4.53838e-05	1.63037
COCN_GLEAN_10008680	2655	1989	2793	1752	1773	1117	150.777	115.266	160.492	89.0736	100.863	65.0682	1.24611e-08	1.34634
COCN_GLEAN_10008686	971	884	885	1026	791	739	30.4149	28.2601	28.0468	28.7927	24.8146	23.7459	2.38436e-05	0.767201
COCN_GLEAN_10008687	40	29	36	74	69	61	1.30035	0.953552	1.19193	2.16467	2.26997	2.04407	0.518965	-0.29225
COCN_GLEAN_10008688	33	16	17	55	62	55	1.30633	0.624013	0.679433	1.93806	2.44335	2.22878	0.211739	-0.711816
CUFF37.462.1	24	0	16	160	156	78	1.19958	0	0.802991	7.17966	7.81328	3.97508	0.00876794	-2.37774
CUFF36.647.1	387	297	400	1471	1679	1608	8.47204	6.64014	8.87354	28.9013	36.9124	36.1758	2.20631e-09	-1.4801
CUFF27.646.1	996	930	874	363	351	291	24.4975	23.3556	21.7657	8.00173	8.65077	7.32388	2.56494e-32	2.13504
CUFF40.27.1	517	751	653	1401	1350	881	6.20145	9.18575	7.91494	15.0524	16.2295	10.8377	0.421466	-0.232589
CUFF48.490.2	128	203	296	28	22	15	1.97924	3.21806	4.65716	0.385909	0.337222	0.234511	5.20416e-17	3.85873
COCN_GLEAN_10000057	1	0	2	518	229	147	0.054247	0	0.076115	25.1631	12.4219	8.17149	1.97496e-16	-6.77434
COCN_GLEAN_10000056	1772	1763	1413	1359	1102	1424	132.322	134.409	106.706	90.9003	82.4352	109.094	0.00013767	0.988386
COCN_GLEAN_10000051	2010	1085	2874	3515	1389	1215	73.7791	40.6625	106.728	115.581	51.0815	45.7426	0.18106	0.656665
COCN_GLEAN_10000050	558	283	564	2380	2135	2547	30.3673	15.7444	31.0596	116.19	116.64	142.423	6.42912e-07	-1.67131
COCN_GLEAN_10000059	43	28	91	2	12	30	3.54959	2.39412	7.63998	0.099166	0.989729	2.50312	0.0186505	2.18016
COCN_GLEAN_10008538	287	142	159	450	346	467	2.86389	1.44799	1.60283	4.02482	3.464	4.78145	0.257306	-0.458109
COCN_GLEAN_10008539	1029	716	737	805	649	819	211.561	150.337	153.34	148.315	133.687	172.845	0.00614285	0.76423
COCN_GLEAN_10008533	105	134	87	43	72	49	3.18831	4.13787	2.64486	1.16425	2.16358	1.49997	0.000186365	1.61326
COCN_GLEAN_10008536	20	14	8	163	128	50	1.05951	0.73464	0.39586	7.98351	7.01217	2.79368	0.000318613	-2.21255
COCN_GLEAN_10008537	623	554	535	480	410	272	15.8543	14.3877	13.7812	10.9463	10.4489	7.10013	1.45005e-07	1.23439
COCN_GLEAN_10008534	119	37	51	3526	882	661	13.7465	4.34443	5.93204	366.269	102.498	78.6043	2.63435e-09	-3.703
COCN_GLEAN_10008535	94	11	20	276	23	30	10.7885	1.28367	2.2653	28.6278	2.62981	3.49906	0.600428	-0.566037
CUFF40.661.2	483	516	506	560	581	441	23.7081	25.8352	25.1306	24.6297	28.5809	22.1808	0.0035019	0.593091
COCN_GLEAN_10024637	2437	1267	1858	4598	4810	3574	54.7716	29.0659	42.2628	92.5742	108.381	82.4348	0.0565276	-0.558822
COCN_GLEAN_10019473	59	15	29	308	133	103	1.58968	0.40944	0.770676	7.42216	3.59053	2.83139	0.00923805	-1.62689
COCN_GLEAN_10019472	12	40	20	63	62	76	1.40312	5.09546	2.47261	7.05294	7.77786	9.85972	0.230368	-0.790323
COCN_GLEAN_10024632	107	24	78	55	54	38	3.33382	0.751242	2.45179	1.51634	1.68786	1.19248	0.0740132	1.11728
COCN_GLEAN_10015756	987	693	775	330	350	375	17.9562	12.8667	14.2702	5.37837	6.36759	6.99102	2.60934e-12	1.84407
COCN_GLEAN_10019476	228	184	234	304	217	194	2.79834	2.30435	2.89618	3.33455	2.66927	2.44167	0.0541985	0.524182
COCN_GLEAN_10015758	995	994	1512	2001	1489	1128	11.0116	11.226	16.926	19.8346	16.5195	12.8065	0.348683	0.282859
COCN_GLEAN_10009484	120	128	114	200	183	93	1.93278	2.10554	1.85756	2.87962	2.95382	1.53458	0.443037	0.295367
COCN_GLEAN_10009487	51	31	44	164	144	63	1.07541	0.655811	0.931826	3.14003	3.07783	1.37877	0.0889875	-0.839422
COCN_GLEAN_10009486	2391	2776	2847	2396	1852	1925	106.82	126.613	128.73	95.8982	82.939	88.2586	2.18019e-07	1.03766
COCN_GLEAN_10009483	225	246	279	249	4	6	4.33422	4.83218	5.43621	4.29453	0.069117	0.100588	0.157219	1.84502
COCN_GLEAN_10009482	124	91	139	121	0	0	3.78969	2.85049	4.31916	3.31669	0	0	0.428864	1.29261
CUFF48.474.1	772	908	678	925	913	915	69.5435	83.4671	61.7518	74.5792	82.4327	84.5835	0.0879603	0.42899
COCN_GLEAN_10005104	197	134	220	1496	2220	1457	13.9756	9.68616	15.8055	95.4927	158.515	106.467	1.53044e-16	-2.55041
COCN_GLEAN_10005105	3108	1653	1785	6819	9369	6547	56.1992	30.4993	32.6461	110.431	169.794	121.457	0.000523398	-1.13413
COCN_GLEAN_10005107	183	187	170	316	321	199	2.82205	2.94123	2.6527	4.36356	4.95322	3.14522	0.878438	0.0482282
COCN_GLEAN_10005102	318	483	542	942	707	930	5.56418	8.62835	9.58643	14.7529	12.3985	16.6829	0.422922	-0.284007
COCN_GLEAN_10005103	397	262	439	1338	1024	679	5.39807	3.64079	6.03854	16.3083	13.971	9.47593	0.013441	-0.775527
COCN_GLEAN_10005108	1926	1652	1836	4779	3463	3990	73.9164	64.7208	71.2911	164.312	133.252	157.144	0.0135765	-0.51472
COCN_GLEAN_10005109	916	688	717	3766	2508	2359	37.2444	28.5733	29.4767	137.234	102.231	98.4336	1.78528e-07	-1.21205
COCN_GLEAN_10018700	3709	4193	3414	968	903	777	78.366	90.4455	72.9847	18.3058	19.1234	16.838	2.16666e-50	2.75176
COCN_GLEAN_10018702	761	513	828	439	347	385	67.4026	46.3917	74.1838	34.803	30.7511	34.978	6.50373e-08	1.48462
COCN_GLEAN_10018703	3779	5340	5127	1111	886	804	27.8018	40.1085	38.168	7.31922	6.53084	6.06897	1.02838e-38	3.00295
COCN_GLEAN_10018706	78	26	60	114	54	19	3.57258	1.18798	2.75703	4.6736	2.44314	0.881209	0.502123	0.50978
COCN_GLEAN_10018708	260	255	207	173	212	324	12.4041	12.4163	9.98848	7.39041	10.118	15.8723	0.142074	0.627714
COCN_GLEAN_10018709	148	219	121	385	418	352	4.72154	7.15339	3.9242	11.0475	13.4099	11.5616	0.108285	-0.570819
COCN_GLEAN_10024189	1911	1941	1604	1806	1751	1631	69.2236	71.7699	58.7814	58.5744	63.5612	60.5948	0.000209628	0.728266
COCN_GLEAN_10024188	4031	3925	3762	7788	5305	7217	231.331	229.937	218.407	400.288	305.116	424.933	0.602926	-0.139644
COCN_GLEAN_10024180	903	955	868	987	836	726	23.2174	25.0552	22.5753	22.7294	21.5456	19.1302	1.87669e-05	0.765001
COCN_GLEAN_10024183	11	9	4	316	235	208	0.350446	0.305543	0.127584	9.51623	7.91247	7.15008	1.60198e-19	-4.19821
COCN_GLEAN_10024185	882	664	691	202	140	186	76.287	58.604	60.4548	15.6494	12.115	16.4699	5.75479e-24	2.71185
COCN_GLEAN_10024187	460	495	498	648	492	501	10.4887	11.5103	11.4719	13.2385	11.2411	11.7155	0.0224868	0.489359
COCN_GLEAN_10024186	100	126	186	15	12	17	3.9354	5.08364	7.42612	0.523711	0.4533	0.675859	1.17304e-15	3.77774
COCN_GLEAN_10008854	167	96	149	1320	1315	1241	2.41271	1.41272	2.17543	17.1363	19.0964	18.4618	8.3175e-21	-2.56262
CUFF46.336.1	171	181	165	651	745	615	7.36815	7.93341	7.18734	25.1236	32.1747	27.1567	3.69721e-08	-1.29406
CUFF12.27.1	90	5	27	208	147	32	19.6224	1.00629	5.80192	40.4456	31.9447	7.07347	0.369853	-0.861964
CUFF1.1329.1	19	9	16	44	44	36	1.91491	0.945645	1.63219	4.0479	4.54556	3.81582	0.188513	-0.805515
COCN_GLEAN_10004193	5179	4212	5477	366	309	372	137.044	113.779	146.653	8.66847	8.17126	10.078	1.96852e-86	4.44793
CUFF5.16.2	26	43	55	148	135	160	2.43517	4.08986	5.2033	12.4015	12.6752	15.413	0.0109387	-1.16054
COCN_GLEAN_10008850	21	6	3	656	59	44	1.14527	0.347859	0.15975	33.3387	3.32939	2.52107	0.000376389	-3.43751
CUFF48.440.2	857	1239	1105	1915	1840	1532	32.9952	48.7075	43.0468	66.0789	71.0228	60.5238	0.8477	-0.0533233
COCN_GLEAN_10006459	1490	1045	1076	716	770	522	46.4178	33.2094	33.8881	19.9676	24.0164	16.6738	4.22416e-10	1.50363
COCN_GLEAN_10006458	133	0	0	272	63	68	5.65712	0	0	10.4067	2.65798	2.94121	0.782936	-0.476117
COCN_GLEAN_10006452	287	238	268	88	89	101	18.68	15.848	17.645	5.12293	5.77487	6.71516	1.23556e-13	2.13613
COCN_GLEAN_10006451	2835	2884	3123	4247	2772	2317	24.1121	25.0409	26.8724	32.3463	23.6228	20.218	0.00964694	0.606073
COCN_GLEAN_10006450	210	46	65	1048	776	410	7.69308	1.70308	2.39681	34.4302	28.5263	15.4201	0.000438166	-2.03389
COCN_GLEAN_10006457	297	66	265	183	405	1098	16.3384	3.70075	14.7438	9.01065	22.3052	62.0027	0.284494	-0.834696
COCN_GLEAN_10006455	56	14	47	27	29	23	1.84987	0.452725	1.56481	0.78329	0.944692	0.7738	0.0889302	1.15562
CUFF14.429.1	482	625	755	669	728	599	16.017	21.1908	25.3848	19.9187	24.2335	20.4039	0.0461974	0.557176
COCN_GLEAN_10005812	136	72	107	171	233	110	8.43203	4.54207	6.71315	9.5029	14.5301	7.02701	0.942616	-0.0351797
COCN_GLEAN_10005810	458	815	793	899	708	744	21.6102	39.2284	37.8331	37.9804	33.467	35.9923	0.154013	0.476855
COCN_GLEAN_10005811	5345	3794	4367	2400	2459	1702	83.0056	60.1463	68.6214	33.3848	38.2768	27.1096	6.88848e-16	1.70137
COCN_GLEAN_10005816	143	233	78	1418	1331	1243	3.19277	5.2949	1.74193	28.376	29.8016	28.476	6.15845e-09	-2.41903
COCN_GLEAN_10005817	737	704	696	1209	808	567	65.2777	63.6624	62.4251	95.9946	71.727	51.5169	0.13673	0.41822
COCN_GLEAN_10005815	32	31	11	108	109	49	0.472496	0.475749	0.158479	1.46712	1.64627	0.754453	0.074398	-1.10338
CUFF5.20.1	762	1321	845	1455	1065	1349	17.0226	30.1114	19.1017	29.1131	23.8419	30.9151	0.473654	0.256995
COCN_GLEAN_10022914	352	11	37	2078	31	82	3.64821	0.114316	0.384985	19.307	0.317283	0.865406	0.415762	-1.20097
COCN_GLEAN_10022915	22	26	21	259	254	119	0.380644	0.458892	0.361777	4.04038	4.41853	2.1112	1.79602e-08	-2.4453
COCN_GLEAN_10022916	10	19	25	323	387	311	0.26717	0.535787	0.719171	8.24342	11.0653	9.08318	6.25486e-17	-3.50834
COCN_GLEAN_10022910	125	181	81	323	311	373	18.6086	27.582	12.2237	43.1064	46.5244	57.0735	0.0932276	-0.717361
COCN_GLEAN_10022911	149	225	167	2915	692	1408	3.70427	5.7242	4.2145	65.2881	17.3301	36.1106	5.2455e-07	-2.44147
COCN_GLEAN_10022912	2812	725	1211	65	67	94	47.309	12.4399	20.6171	0.970703	1.12309	1.60607	3.0339e-22	4.85676
COCN_GLEAN_10022913	1244	1067	1107	1385	1347	1042	29.5481	25.8589	26.602	29.4556	32.0501	25.3877	0.00268835	0.522623
CUFF1.1195.1	54	25	27	61	32	58	5.94885	2.83133	2.99394	5.99599	3.54098	6.52755	0.851341	0.126038
COCN_GLEAN_10000472	33	116	75	268	74	273	0.336584	1.20809	0.769858	2.46017	0.759066	2.8717	0.276678	-0.762289
COCN_GLEAN_10019017	5	6	5	156	70	77	0.087776	0.119346	0.090001	2.71931	1.36655	1.52662	4.53981e-08	-3.38825
Cocos_nucifera_newGene_17467	88	80	60	50	16	25	4.61689	4.35811	3.31423	2.20571	0.927412	1.36954	0.000272128	1.95086
CUFF32.239.1	332	226	313	577	482	383	18.7383	13.0292	17.874	29.1842	27.2544	22.1958	0.84865	-0.0559783
COCN_GLEAN_10019901	382	558	470	1862	1808	1240	4.43636	6.62036	5.53247	19.4006	21.0805	14.8032	1.85916e-05	-1.11035
COCN_GLEAN_10008281	74	115	63	67	83	64	2.27905	3.63628	1.96568	1.85356	2.5475	2.02413	0.0485722	0.88156
COCN_GLEAN_10021468	6	2	11	94	27	28	0.161838	0.036361	0.323721	2.60976	0.819167	0.872986	0.0174458	-2.06066
COCN_GLEAN_10021461	77	40	73	101	77	122	4.29274	2.26722	4.12015	5.05902	4.28859	7.00428	0.958774	-0.0289069
COCN_GLEAN_10004819	353	259	377	1680	1420	1648	29.5724	22.1282	31.9219	126.197	119.317	141.82	3.00707e-10	-1.6045
COCN_GLEAN_10021465	93	125	113	109	154	111	4.02396	5.51917	4.93631	4.23194	6.69439	4.94121	0.208396	0.475691
COCN_GLEAN_10021464	695	736	669	1703	1919	1536	5.66554	6.13139	5.52032	12.4428	15.6949	12.8561	0.00171059	-0.633361
COCN_GLEAN_10021467	1652	1017	1381	2974	2899	2457	18.9136	11.8806	15.9975	30.508	33.2707	28.8652	0.124154	-0.380961
COCN_GLEAN_10021466	61	82	119	759	885	412	1.55629	2.14475	3.07576	17.4366	22.7355	10.8379	9.07223e-09	-2.24387
COCN_GLEAN_10019011	1208	926	1313	1972	1877	1261	17.9319	14.0367	19.7253	26.2366	27.9415	19.2186	0.685272	0.106243
COCN_GLEAN_10019900	4456	6423	4520	1358	1296	1264	223.872	329.451	229.776	61.1001	65.2308	65.1654	1.55446e-25	2.61724
CUFF19.115.1	5	13	10	265	220	195	0.14878	0.436012	0.320108	8.04712	7.48403	6.79078	5.91629e-17	-3.83055
CUFF46.266.4	324	236	167	1720	1493	891	7.34224	5.45842	3.81668	34.9878	33.9748	20.747	9.25679e-08	-1.78779
COCN_GLEAN_10005549	99	90	153	458	571	325	0.48484	0.447659	0.754406	2.00884	2.80069	1.62964	0.00024518	-1.29571
COCN_GLEAN_10007418	23	20	23	98	73	67	0.442687	0.383195	0.449789	1.70934	1.41625	1.34706	0.00973788	-1.1534
COCN_GLEAN_10007419	137	28	48	939	229	204	3.24452	0.667404	1.14882	19.968	5.4352	4.97221	0.00913754	-1.8522
COCN_GLEAN_10007414	171	114	194	263	142	146	6.02517	4.0813	6.91144	8.28546	5.00636	5.25389	0.230687	0.471444
COCN_GLEAN_10007415	551	669	610	2876	1581	1672	12.5935	15.5948	14.0981	58.8778	36.2018	39.1978	0.000165087	-1.04812
COCN_GLEAN_10007416	2155	1883	2115	683	1241	709	49.2411	43.9279	48.9116	13.9699	28.4322	16.6123	1.69957e-09	1.85888
COCN_GLEAN_10007417	67	17	71	32	15	0	2.24512	0.562433	2.39198	0.938735	0.480673	0	0.0411522	2.1533
COCN_GLEAN_10007412	213	53	314	1259	1044	785	9.66405	2.42326	14.4316	51.2162	47.5231	36.5787	0.00244707	-1.68635
COCN_GLEAN_10007413	34	11	28	1466	949	590	1.27426	0.395355	1.06512	49.8636	36.132	22.996	1.26316e-24	-4.56026
CUFF41.456.2	1660	2072	1906	678	593	643	207.927	265.089	241.606	76.0133	74.4368	82.5601	2.02328e-23	2.20343
COCN_GLEAN_10004813	931	915	808	654	676	743	25.1896	25.2533	22.1121	15.8334	18.3215	20.599	4.66952e-05	0.994018
CUFF39.448.1	2736	2428	2980	5446	5636	5690	124.27	112.601	136.954	221.58	256.609	265.205	0.0700971	-0.393306
CUFF23.569.1	212	117	178	605	569	590	18.9177	10.6671	16.0278	48.4048	50.9372	54.0957	0.000213286	-1.14136
COCN_GLEAN_10005543	418	359	382	1135	870	794	11.6468	10.2131	10.7712	28.3328	24.2972	22.7122	0.00262618	-0.598768
CUFF40.538.2	863	37	109	7977	7313	5509	38.3812	1.67442	4.86589	317.945	326.195	251.545	0.00188392	-3.22633
CUFF34.387.1	198	129	190	324	345	351	10.3942	6.92267	10.0804	15.2767	18.1848	18.9686	0.303962	-0.334602
CUFF52.124.3	369	285	283	27	25	51	4.6845	3.68904	3.63753	0.298453	0.316816	0.65495	3.2327e-18	3.71891
CUFF2.444.1	122	251	157	190	141	115	7.34454	15.3993	9.53097	10.2073	8.45499	7.05656	0.0249501	0.92307
COCN_GLEAN_10024427	1461	1766	1254	830	722	765	20.9317	25.8293	18.1805	10.6489	10.3572	11.2353	4.41428e-11	1.60015
COCN_GLEAN_10023432	1545	1296	1672	1812	1804	1334	18.4853	15.83	20.2493	19.4166	21.6317	16.3759	0.00705822	0.532502
Cocos_nucifera_newGene_9834	86	113	90	1876	1213	1835	2.87491	3.84928	3.0606	56.6817	40.8675	63.4438	1.61033e-27	-3.39933
CUFF51.710.2	2632	1984	3107	3395	3044	2542	30.2966	23.3091	36.1971	35.0033	35.1201	30.021	0.0607689	0.444756
Cocos_nucifera_newGene_9832	104	129	99	218	172	146	3.22209	4.07049	3.08319	6.04881	5.3309	4.64227	0.970978	-0.0130825
COCN_GLEAN_10023434	868	721	510	1626	1068	1319	20.925	17.7467	12.4389	35.1223	25.8033	32.6338	0.403321	-0.271812
Cocos_nucifera_newGene_9839	7289	11408	6572	5967	5115	4296	443.968	709.41	405.037	325.512	312.265	268.439	2.03184e-06	1.38251
Cocos_nucifera_newGene_9838	385	112	253	415	876	286	9.80118	2.79883	6.94463	9.8671	24.7423	8.56994	0.508358	-0.396311
COCN_GLEAN_10008942	66	76	104	302	367	370	1.80071	2.1147	2.87339	7.3754	10.0303	10.3566	6.50693e-05	-1.41674
CUFF45.379.1	24	49	31	62	71	68	1.62736	3.5185	2.20661	3.90022	4.94203	4.87485	0.61292	-0.284897
COCN_GLEAN_10008949	114	56	135	119	87	218	5.86529	2.92549	7.0284	5.4895	4.49397	11.506	0.85825	0.116781
CUFF9.86.1	396	740	483	714	638	584	16.5375	31.5332	20.3946	26.7097	26.6858	24.9898	0.232892	0.409916
CUFF34.112.2	0	0	0	76	123	62	0	0	0	6.27492	11.4663	5.85318	8.31483e-09	-6.79967
COCN_GLEAN_10003459	3161	4057	2768	256	305	393	200.386	262.525	177.509	14.4873	19.3354	25.5419	1.14832e-33	3.96798
Cocos_nucifera_newGene_4973	59	80	72	137	290	128	1.6485	2.30282	2.03524	3.45584	8.20611	3.71753	0.143256	-0.710689
Cocos_nucifera_newGene_4977	52	52	30	135	159	150	0.808496	0.902666	0.583733	2.26695	2.33913	3.04078	0.0126821	-1.05911
Cocos_nucifera_newGene_4975	145	137	115	53	98	33	4.21625	4.07065	3.38507	1.36432	2.83849	0.965692	0.000216456	1.74438
CUFF27.204.1	521	501	445	1431	1018	1059	36.1278	35.4855	31.2465	88.9762	70.8502	75.4454	0.00735411	-0.586145
Cocos_nucifera_newGene_18256	1923	2096	1833	3411	3248	3538	15.2131	19.9512	16.3396	43.3003	32.2677	47.5874	0.52825	-0.150379
Cocos_nucifera_newGene_8455	201	335	214	12	20	17	4.28383	7.2791	4.61489	0.215585	0.419888	0.367661	1.79949e-24	4.48635
COCN_GLEAN_10024975	816	605	801	1068	1181	763	17.0924	12.9393	16.9813	20.0536	24.8159	16.398	0.373291	0.228405
CUFF54.70.1	1168	971	1179	4305	4260	3823	25.7182	21.8184	26.2587	84.9327	94.0369	86.3979	2.12928e-12	-1.23966
CUFF42.590.1	5	2	6	104	87	66	0.283732	0.113948	0.419871	6.54826	6.12324	4.70259	3.37432e-08	-3.46315
COCN_GLEAN_10011422	216	203	217	1049	675	579	4.48492	4.30971	4.57496	19.575	14.0938	12.3768	6.82882e-06	-1.16187
COCN_GLEAN_10011423	61	89	70	30	37	54	5.43025	8.1545	6.32107	2.34365	3.32732	4.92002	0.0045806	1.44647
COCN_GLEAN_10011421	507	334	394	239	182	236	20.2882	13.6674	15.9433	8.54768	7.29959	9.66921	2.19164e-07	1.5407
COCN_GLEAN_10011426	312	456	506	484	460	446	22.801	34.0354	37.414	31.6643	33.6703	33.4143	0.080841	0.529865
COCN_GLEAN_10011427	304	376	330	631	493	497	9.54083	12.048	10.4734	17.7455	15.5045	16.0001	0.959401	-0.0142756
COCN_GLEAN_10011424	1214	1825	1541	2854	2159	2122	27.1806	41.6973	34.8912	57.2259	48.438	48.7244	0.90722	0.0345576
COCN_GLEAN_10011425	177	124	168	86	73	192	5.27961	3.76976	5.04982	2.27818	2.16294	5.85549	0.0742708	0.976097
COCN_GLEAN_10011428	1054	1301	1273	1876	1837	1591	23.2563	29.3139	28.4142	37.0738	40.6254	36.0094	0.605998	0.116196
COCN_GLEAN_10011429	907	636	539	3830	2741	2746	36.8804	26.4051	22.1681	139.539	111.747	114.592	3.38652e-08	-1.48335
COCN_GLEAN_10017866	136	137	182	338	326	287	8.82209	9.06774	11.8877	19.6055	21.201	19.0762	0.155174	-0.398916
COCN_GLEAN_10017861	396	52	155	66	38	71	15.0287	1.99229	5.92095	2.23275	1.44266	2.76269	0.000945443	2.275
COCN_GLEAN_10017863	70	139	173	80	142	129	6.41904	13.0597	16.1432	6.55943	13.0778	12.1634	0.164466	0.737386
COCN_GLEAN_10017868	446	360	559	980	1103	674	4.69303	3.87022	5.9489	9.23865	11.6402	7.28035	0.249939	-0.339586
COCN_GLEAN_10013374	5059	3007	4004	24	45	73	680.941	413.212	545.302	2.82459	6.05428	9.96575	1.84993e-52	6.83229
COCN_GLEAN_10013375	5241	5284	6596	11	19	36	705.438	726.032	898.404	1.28288	2.54068	4.87706	8.60314e-87	8.43236
COCN_GLEAN_10013376	250	232	385	0	0	13	34.9041	32.9806	54.3808	0	0	1.76896	0.00290905	4.22447
COCN_GLEAN_10013377	379	666	410	594	478	417	11.9187	21.4263	13.0531	16.7486	15.0784	13.4514	0.0562487	0.64037
COCN_GLEAN_10013371	615	539	1014	447	825	504	21.6284	19.324	36.0689	14.0651	29.0719	18.158	0.0206999	0.921165
COCN_GLEAN_10013378	8	7	6	68	65	32	0.192028	0.167718	0.137025	1.55111	1.65337	0.831409	0.000690633	-2.17623
CUFF29.492.1	211	240	185	468	304	399	9.00921	10.4471	7.96631	17.9071	13.0195	17.4728	0.509184	-0.217188
CUFF27.836.1	38	85	106	262	188	209	2.2169	5.10363	6.30774	13.8263	11.0636	12.5947	0.0842989	-0.833719
CUFF13.122.1	40	72	73	170	154	189	6.98943	12.8616	12.9834	26.7508	27.0122	33.9666	0.0640493	-0.805406
COCN_GLEAN_10010686	2965	3047	2889	1790	1616	1603	37.6317	39.4744	37.0993	20.3433	20.5478	20.8718	2.27886e-18	1.48311
CUFF5.471.2	137	253	188	898	743	590	5.13596	9.71648	7.17082	30.3424	28.0821	22.8277	0.000123158	-1.24927
Cocos_nucifera_newGene_8879	3	16	7	66	112	49	0.020933	0.115976	0.065371	0.55024	1.33519	0.468324	0.00223248	-2.28197
Cocos_nucifera_newGene_8877	122	110	118	10	2	21	6.67823	6.17114	6.53566	0.464844	0.080448	1.15598	4.93264e-08	3.77635
Cocos_nucifera_newGene_8874	134	124	153	8	15	23	2.62855	2.47859	3.03429	0.140691	0.290464	0.459989	8.88413e-13	3.65675
CUFF35.104.2	114	107	131	46	56	23	9.92154	9.52142	11.475	3.57786	4.88081	2.0573	2.70741e-07	2.13637
CUFF50.198.2	1858	1994	2041	1442	1530	1377	92.0571	100.859	102.351	63.9905	75.9788	70.0114	8.69728e-09	1.09013
Cocos_nucifera_newGene_11479	2035	1992	2250	923	1010	746	14.85	15.5015	19.2033	5.22819	6.7074	4.85772	9.33648e-25	1.88627
CUFF26.42.1	95	24	83	535	320	266	2.7724	0.706799	2.45928	14.1035	9.45157	8.02263	0.000992763	-1.73812
CUFF47.191.2	370	534	432	393	287	209	7.94028	11.6809	9.3736	7.54465	6.17242	4.60079	2.31483e-05	1.26826
CUFF4.246.2	789	727	513	754	481	374	12.6323	11.8776	8.29635	10.8109	7.71103	6.13296	0.00112646	1.01644
CUFF19.536.1	4756	4588	4457	2919	2611	2323	51.5988	50.81	48.9271	28.3605	28.3821	25.8535	4.20961e-25	1.47507
COCN_GLEAN_10012423	996	1024	1084	3339	3172	3179	33.3117	34.9534	36.6655	100.025	106.303	109.095	1.32116e-07	-0.984062
COCN_GLEAN_10012422	3	0	0	52	43	42	0.038461	0	0	0.89292	0.816842	0.812785	2.06072e-05	-4.21649
COCN_GLEAN_10012421	264	1380	468	0	4	17	7.80092	41.7275	14.0116	0	0.093051	0.504247	9.11934e-06	5.50743
COCN_GLEAN_10012427	364	161	181	289	389	316	7.75923	3.50703	3.90555	5.51335	8.30251	6.91259	0.757948	0.142528
COCN_GLEAN_10012425	123	64	29	2557	656	1411	3.66864	1.93108	0.865114	68.4118	19.6407	43.2456	6.5507e-10	-3.5937
Cocos_nucifera_newGene_7694	29	54	28	60	63	64	1.13136	2.20742	1.10141	2.14511	2.5055	2.60143	0.877972	-0.0916374
COCN_GLEAN_10017281	549	410	466	3030	2835	2401	27.8333	21.1767	23.8685	137.599	144.072	124.901	9.32905e-24	-1.8666
COCN_GLEAN_10017283	313	378	409	5497	3454	3215	6.83192	8.42222	9.03278	107.576	75.6377	72.0744	2.67538e-28	-2.76142
COCN_GLEAN_10017284	107	167	82	224	376	232	4.62688	7.3668	3.55189	8.65171	16.2794	10.2655	0.229014	-0.549925
COCN_GLEAN_10017287	2291	3642	2548	1013	949	827	62.4352	101.334	70.2726	24.7317	25.9253	23.1115	1.88563e-17	2.25728
COCN_GLEAN_10017288	913	1409	1078	183	98	286	9.47988	14.9437	11.33	1.70087	1.01901	3.04816	1.31357e-11	3.1248
COCN_GLEAN_10017289	2337	2875	2325	2075	1215	4071	21.8476	27.4408	21.9931	17.3738	11.3859	39.06	0.234404	0.615117
COCN_GLEAN_10010488	504	945	571	1264	1140	809	14.124	27.0288	16.1893	31.7243	32.0137	23.2485	0.963653	0.0182761
COCN_GLEAN_10010480	40	16	18	146	93	82	0.795563	0.319694	0.349619	2.64542	1.8817	1.70047	0.00973425	-1.39634
COCN_GLEAN_10010487	4547	4487	4114	6929	6857	6114	189.219	190.604	173.244	258.262	285.989	261.027	0.742804	0.0614751
COCN_GLEAN_10010486	50	45	70	132	168	166	2.88872	2.64116	4.09476	6.82049	9.7093	9.85212	0.040534	-0.843591
CUFF48.54.1	641	577	459	1183	1390	1137	11.5231	10.5837	8.33925	19.0637	25.0614	20.982	0.0548537	-0.487362
Cocos_nucifera_newGene_714	394	258	454	1161	1086	922	7.53702	4.40157	7.83106	17.5146	18.9467	15.9752	0.00217027	-0.851427
CUFF12.490.1	82	88	88	205	205	149	4.19717	4.60769	4.59066	9.45126	10.5787	7.87047	0.14579	-0.439814
CUFF30.98.1	1116	1570	1248	1682	1616	1462	19.914	28.6012	22.5299	26.8838	28.8986	26.7571	0.117466	0.387862
CUFF39.364.2	62	50	34	599	591	366	2.5103	2.06486	1.36129	21.8062	24.0828	15.2523	1.76064e-15	-2.69876
CUFF34.770.1	214	299	251	602	422	732	21.3751	30.5299	25.3339	53.8891	42.2933	75.0568	0.146306	-0.553882
COCN_GLEAN_10017139	31	35	51	204	161	102	0.456488	0.528411	0.775575	2.75855	2.43484	1.57255	0.00253918	-1.28014
COCN_GLEAN_10017132	103	34	55	437	165	337	3.44689	1.16415	1.87232	13.1939	5.55785	11.65	0.00369347	-1.58632
COCN_GLEAN_10017133	1308	802	561	7025	4165	4448	31.6934	19.8344	13.7441	152.448	101.132	110.577	3.01955e-07	-1.85004
COCN_GLEAN_10017130	248	558	377	124	134	122	16.9792	39.0148	26.1093	7.56858	9.18818	8.57143	7.70256e-09	2.26352
COCN_GLEAN_10017131	249	38	57	3150	1224	1055	4.56829	0.698872	1.05031	51.785	22.5041	19.8584	2.22291e-06	-3.12003
COCN_GLEAN_10017136	25	23	36	82	83	81	0.970786	0.888922	1.40675	2.85895	3.22971	3.23207	0.0566355	-0.87819
COCN_GLEAN_10017137	320	524	308	1676	1362	1309	5.88608	9.85886	5.74914	27.6812	25.176	24.7771	7.08176e-05	-1.22905
COCN_GLEAN_10017134	202	108	152	301	248	161	9.52733	5.16064	7.22977	12.7033	11.6876	7.77279	0.88642	0.0591313
COCN_GLEAN_10017135	1058	1092	882	109	20	41	27.5758	29.0581	23.2789	2.52351	0.503024	1.08021	2.93268e-21	4.72678
CUFF36.265.1	12	25	10	69	69	59	0.933319	1.96412	0.754866	4.90121	5.43127	4.77496	0.0246728	-1.34217
CUFF11.134.1	1146	1555	1529	696	675	586	81.6579	113.078	110.206	44.3981	48.1875	42.8194	1.43442e-14	1.7676
CUFF9.134.1	41	93	117	329	423	211	2.98621	6.87711	8.61419	21.5192	30.9978	15.7894	0.0128008	-1.22172
CUFF30.328.1	118	82	84	2698	2980	2354	3.76824	2.66655	2.70337	77.2584	95.4948	77.229	6.43488e-68	-4.13695
COCN_GLEAN_10020471	305	187	204	1587	1138	1016	16.1709	10.1445	10.9279	75.5913	60.6469	55.4046	2.95465e-10	-1.73927
COCN_GLEAN_10011998	431	370	401	217	225	274	14.8717	13.018	13.9922	6.67962	7.75023	9.68637	1.78248e-06	1.371
Cocos_nucifera_newGene_2468	216	71	159	17	44	12	10.3109	3.44122	7.70782	0.621947	2.05833	0.516048	5.15897e-07	3.12609
COCN_GLEAN_10020475	1231	890	1109	2304	2524	2529	78.9412	58.2194	71.9304	132.357	162.21	166.406	0.0279759	-0.542117
COCN_GLEAN_10020476	73	18	30	560	342	164	2.21234	0.541381	0.904364	15.2209	10.3874	5.08453	8.72807e-05	-2.33789
COCN_GLEAN_10011991	93	98	142	130	83	85	3.66385	3.94748	5.71357	4.62177	3.27163	3.45564	0.0301853	0.82304
COCN_GLEAN_10011996	6010	7031	5938	6887	6242	6627	344.889	411.907	344.8	353.963	358.976	390.197	0.00508896	0.594767
COCN_GLEAN_10011995	13	49	24	84	83	54	0.654571	2.57279	1.24166	3.86793	4.31484	2.85742	0.335526	-0.638846
CUFF5.690.1	114	53	84	1105	507	519	2.56347	1.21532	1.89603	22.3248	11.4702	12.0097	1.16762e-08	-2.3512
CUFF47.98.2	980	862	1082	2974	2276	1948	20.2573	18.1984	22.6326	55.0991	47.18	41.3494	0.0018264	-0.622112
CUFF36.156.1	19	4	6	537	312	486	0.474152	0.095031	0.133173	12.5635	8.17319	13.0205	1.55995e-17	-4.70693
COCN_GLEAN_10016427	117	82	104	165	223	171	8.10026	5.77608	7.24294	10.2285	15.4688	12.153	0.530541	-0.231476
COCN_GLEAN_10016426	66	26	31	35	26	23	2.72122	1.07463	1.27765	1.27285	1.04891	0.961041	0.0517656	1.16765
COCN_GLEAN_10016422	349	412	243	786	1505	634	4.63394	5.57785	3.26387	9.34473	20.0293	8.63529	0.0426148	-0.853395
COCN_GLEAN_10003768	216	114	167	384	633	296	20.0493	10.8429	15.6707	32.024	59.0499	28.2523	0.0805094	-0.725802
COCN_GLEAN_10003769	460	350	340	706	1149	607	16.2672	12.6431	12.1641	22.3822	40.7644	22.0479	0.211413	-0.431317
COCN_GLEAN_10003767	1599	1185	1276	2656	1905	2011	78.49	59.4065	63.3833	116.821	93.7456	101.335	0.90284	-0.0311936
COCN_GLEAN_10003764	0	0	0	112	39	28	0	0	0	2.64643	1.02568	0.762567	9.24001e-07	-6.12232
COCN_GLEAN_10016428	11224	9931	11759	35426	54787	24525	232.653	210.157	246.634	657.743	1138.29	521.607	0.000325962	-1.11562
COCN_GLEAN_10008482	118	97	94	331	369	350	4.10395	3.44542	3.31262	10.3007	12.8693	12.4929	0.000111342	-1.107
COCN_GLEAN_10008483	1999	2166	2469	4611	6124	3070	31.5829	34.9402	39.477	65.2623	96.9798	49.763	0.206722	-0.375854
Cocos_nucifera_newGene_10113	154	66	119	176	189	103	4.50522	1.87743	3.46925	4.49909	5.33885	2.99628	0.673046	0.203086
Cocos_nucifera_newGene_10112	37	80	89	358	666	227	0.281994	0.626582	0.698125	2.48545	5.17092	1.80515	0.000378497	-1.857
Cocos_nucifera_newGene_17939	281	166	287	2005	1520	1673	6.06436	3.52959	6.16545	38.479	32.6021	38.3244	4.68198e-14	-2.14952
COCN_GLEAN_10021702	1608	1765	1876	1370	1509	1146	31.2908	35.0774	36.9482	23.8874	29.4477	22.8862	9.62463e-08	1.04335
COCN_GLEAN_10021703	4467	3098	4081	2611	1720	1423	106.793	75.618	98.7203	55.9099	41.204	34.8943	1.79267e-11	1.68805
COCN_GLEAN_10021704	12	6	4	128	90	94	0.950583	0.486931	0.331558	9.61256	7.54962	8.04695	1.36557e-07	-3.04057
COCN_GLEAN_10021705	186	420	288	3	30	44	5.03086	11.6549	7.90547	0.060887	0.817048	1.21063	3.09333e-07	3.84045
Cocos_nucifera_newGene_17930	122	0	29	480	141	83	8.63201	0	2.00236	30.8351	9.88167	5.90414	0.460217	-1.08803
COCN_GLEAN_10021709	3951	4017	4450	3451	3496	3008	64.1034	66.538	73.0498	50.1533	56.8539	50.0725	6.30101e-09	0.976394
Cocos_nucifera_newGene_17934	326	174	261	110	124	210	8.30062	4.52426	6.72372	2.50529	3.15912	5.48648	0.00340028	1.34805
Cocos_nucifera_newGene_5168	26	33	48	57	142	105	1.43493	1.86738	2.72198	2.88607	8.07855	6.11343	0.154162	-0.843257
Cocos_nucifera_newGene_5166	987	861	920	1089	1195	743	4.63911	4.58422	4.64093	5.72408	6.11988	6.05166	0.0153021	0.541544
Cocos_nucifera_newGene_5165	17	2	5	256	372	146	0.322852	0.027991	0.074768	4.5749	6.9398	2.98756	9.75457e-10	-4.11034
Cocos_nucifera_newGene_5162	25	7	26	97	125	185	1.55694	0.459255	1.64694	5.53284	8.04092	12.1915	0.000857082	-2.11077
CUFF2.298.1	1179	1259	1227	1925	1399	1510	28.4834	31.0501	29.998	41.6817	33.8779	37.4404	0.209359	0.265517
CUFF17.154.1	72	180	92	29	51	53	2.06652	5.31329	2.68296	0.735764	1.47912	1.55762	0.000602528	1.93797
CUFF2.179.1	448	549	427	1247	1174	931	8.7204	10.9071	8.39321	21.7349	22.9079	18.5847	0.0133677	-0.559386
COCN_GLEAN_10015196	80	178	79	238	272	239	3.73654	8.5608	3.73596	10.0377	12.86	11.5465	0.322795	-0.475986
COCN_GLEAN_10019674	6	13	0	81	135	46	0.20419	0.538925	0	2.94111	5.51691	1.88749	0.00270169	-2.77064
COCN_GLEAN_10019673	62	6	21	105	34	55	1.9486	0.178876	0.664322	2.95981	1.0461	1.77081	0.647426	-0.420428
COCN_GLEAN_10004237	93	154	85	605	863	1374	1.80996	3.05592	1.67	10.5339	16.8407	27.4417	3.36672e-07	-2.42473
COCN_GLEAN_10004231	255	495	337	572	525	394	12.607	25.0371	16.8656	25.3528	26.0598	19.9934	0.54911	0.22455
COCN_GLEAN_10004230	193	45	110	151	216	199	4.53631	1.08343	2.61992	3.19033	5.08908	4.81804	0.904305	-0.0771753
COCN_GLEAN_10019679	174	283	250	6	0	24	3.30578	5.49263	4.80337	0.09072	0	0.453627	7.28023e-08	4.64309
CUFF19.444.3	18	2	9	272	94	91	0.411812	0.049363	0.196198	5.87697	2.27552	2.24891	3.66064e-05	-3.06586
Cocos_nucifera_newGene_5789	48	64	57	233	210	237	0.794484	1.23142	0.979052	4.01906	3.63448	4.98823	8.0836e-05	-1.33814
CUFF5.299.1	156	261	221	542	748	519	2.73582	4.69323	3.93406	8.55537	13.2114	9.39434	0.0155775	-0.829088
COCN_GLEAN_10013869	342	305	295	294	281	263	28.4613	25.8834	24.7725	21.9103	23.4237	22.4279	0.000218402	0.822288
Cocos_nucifera_newGene_5782	97	128	146	43	24	168	4.29855	5.84075	6.59962	1.71144	1.07341	7.70451	0.144286	1.1339
Cocos_nucifera_newGene_5781	270	242	229	160	426	161	2.73836	2.09925	2.2846	1.654	3.98593	1.44209	0.192826	0.634155
Cocos_nucifera_newGene_5786	260	30	114	734	978	555	4.47866	0.513236	1.99108	11.3457	16.9303	9.82453	0.00614132	-1.75686
COCN_GLEAN_10002967	732	1166	920	1539	1938	1152	4.82575	7.85172	6.13674	9.08773	12.8082	7.79644	0.913338	-0.0382826
COCN_GLEAN_10002965	26	49	35	31	127	28	0.434689	0.835348	0.585702	0.45878	2.12838	0.467557	0.931066	-0.073935
COCN_GLEAN_10002964	25	20	29	270	195	98	0.380177	0.304154	0.448678	3.76566	3.0299	1.56364	3.64806e-06	-2.16799
COCN_GLEAN_10002963	841	921	864	2816	2117	2181	50.0715	55.9878	52.0751	150.27	126.389	133.299	8.05253e-05	-0.767165
Cocos_nucifera_newGene_19915	42	39	34	198	314	124	0.455697	0.34396	0.368831	1.92081	3.11532	1.3554	0.000104496	-1.74777
COCN_GLEAN_10006015	19	15	34	265	206	160	1.52289	1.22608	2.82786	19.8592	17.2988	13.7439	1.52096e-08	-2.48055
CUFF50.265.1	30	12	8	207	212	141	3.12931	1.27466	0.786016	19.7694	22.6884	15.389	5.59817e-07	-2.72494
COCN_GLEAN_10006019	4117	3448	3710	2628	2299	1676	182.448	156.007	166.362	104.313	102.099	76.2109	9.06413e-16	1.44291
CUFF43.390.1	1187	1342	1346	1815	1555	1163	12.5469	14.4789	14.395	17.1906	16.4822	12.6143	0.0259062	0.451561
COCN_GLEAN_10013863	63	141	120	382	388	245	0.718221	1.63939	1.37869	3.90714	4.44937	2.86899	0.0234433	-0.942536
COCN_GLEAN_10000449	448	456	439	540	303	277	15.9375	16.5832	15.8057	17.2142	10.8128	10.1067	0.00112248	0.944592
COCN_GLEAN_10000446	25	17	11	46	81	61	0.878096	0.614389	0.373634	1.48084	2.90773	2.2427	0.0625019	-1.14051
CUFF1.1173.1	59	83	89	117	215	135	3.41182	4.95437	5.23814	6.09677	12.6135	8.06146	0.449969	-0.353622
COCN_GLEAN_10000445	964	246	721	308	437	331	84.7456	22.081	64.1451	24.1947	38.4271	29.8272	0.00355154	1.43965
COCN_GLEAN_10000443	28933	31846	27438	1789	1339	1918	1792.47	2014.15	1720.01	99.2627	83.1161	121.889	7.16686e-77	4.7366
COCN_GLEAN_10000440	913	483	847	782	505	561	38.7356	20.9054	36.3476	29.6811	21.453	24.3803	0.00428312	0.93101
COCN_GLEAN_10000441	571	431	379	2982	2241	2500	37.2569	28.7014	25.0149	174.38	146.651	167.47	2.39301e-13	-1.81336
COCN_GLEAN_10001165	415	541	411	467	468	258	25.1021	33.4183	25.1599	25.2893	28.3999	16.0333	0.00381414	0.877721
Cocos_nucifera_newGene_3784	757	161	327	13	15	18	26.1272	5.65836	11.4145	0.388384	0.519074	0.610999	8.02496e-19	5.16047
Cocos_nucifera_newGene_3787	362	479	560	173	193	141	11.0894	14.9924	17.3772	4.75434	5.92066	4.41769	2.30893e-13	2.11438
Cocos_nucifera_newGene_4781	327	158	217	283	253	187	10.7827	5.33005	7.24367	8.36387	8.35582	6.3272	0.0887003	0.616106
Cocos_nucifera_newGene_4782	6	0	0	36	52	26	0.092869	0	0	0.525087	0.874055	0.442103	0.0081992	-2.99863
Cocos_nucifera_newGene_8403	300	318	263	523	610	398	5.41796	5.84098	4.71167	8.29429	10.8968	7.19764	0.657013	-0.125818
COCN_GLEAN_10001160	10653	9964	10568	5154	4793	3648	48.317	46.1329	48.4987	20.9349	21.7867	16.9724	1.11131e-36	1.8649
CUFF36.158.2	89	81	86	288	249	235	4.9865	4.64691	4.84147	14.4917	14.0106	13.5488	0.000498782	-0.922657
Cocos_nucifera_newGene_11421	1020	641	1093	2829	4965	1480	5.09471	2.95256	7.32304	17.0627	29.9548	9.1203	0.018146	-1.04742
Cocos_nucifera_newGene_11423	262	205	208	368	581	292	0.831222	0.663299	0.66694	1.04493	1.84634	0.948912	0.575774	-0.209882
Cocos_nucifera_newGene_11428	622	846	703	915	574	462	15.1504	21.4539	16.664	20.1912	14.6505	11.5966	0.00458492	0.842603
Cocos_nucifera_newGene_3257	2168	2050	2576	2932	2591	2347	31.3054	24.9261	38.5376	37.6129	28.5372	32.4252	0.0154693	0.450063
Cocos_nucifera_newGene_3253	64	143	96	5	5	3	2.69055	6.19158	4.10512	0.16548	0.198381	0.109733	1.22718e-15	4.98042
Cocos_nucifera_newGene_3252	287	451	261	30	59	21	3.15686	5.1048	2.94063	0.286582	0.639974	0.229319	3.32636e-16	3.769
Cocos_nucifera_newGene_3251	27	33	22	74	103	96	0.792481	0.858323	0.590759	2.00282	3.01635	3.02693	0.0286867	-1.06421
CUFF1.1356.1	184	245	249	50	235	104	14.917	20.2792	20.5017	3.64074	19.1216	8.66334	0.0178995	1.39059
COCN_GLEAN_10004103	2820	2705	2744	3258	5619	2904	43.6015	42.6999	42.9424	45.1217	87.0948	46.0705	0.657993	0.151081
COCN_GLEAN_10009350	20	42	68	245	171	128	1.28669	2.74887	4.42732	14.2754	11.1281	8.54312	0.0134013	-1.32811
COCN_GLEAN_10004101	536	431	469	65	94	102	35.6213	29.245	31.5274	3.82534	6.25078	6.91986	1.97057e-20	3.05082
CUFF17.603.1	0	0	0	64	58	29	0	0	0	1.65879	1.68293	0.84321	9.91407e-07	-6.05898
Cocos_nucifera_newGene_19211	451	856	579	313	323	354	4.47549	8.66324	5.81016	2.74302	3.17091	3.55226	9.78919e-06	1.56136
Cocos_nucifera_newGene_19210	30	21	42	32	53	112	0.257778	0.191112	0.370364	0.252088	0.459332	1.0384	0.525524	-0.480566
CUFF49.96.1	1102	1132	1131	3710	2769	3168	32.9959	34.6137	34.2569	99.5227	83.1197	97.3667	2.46626e-05	-0.855652
COCN_GLEAN_10009354	48	4	21	380	208	125	0.567733	0.045623	0.244341	4.09258	2.50264	1.53653	0.00101946	-2.43172
CUFF45.613.1	69	21	17	330	11	44	2.04795	0.623852	0.501742	8.82769	0.315845	1.32549	0.359586	-0.958954
COCN_GLEAN_10018589	2601	3615	2514	3548	2891	2751	36.8208	52.2515	36.0155	44.9897	41.0266	39.9657	0.0185575	0.593785
COCN_GLEAN_10001318	117	83	74	221	196	135	2.10361	1.51602	1.33797	3.56126	3.53029	2.49779	0.366377	-0.329945
COCN_GLEAN_10001317	3	3	2	186	48	115	0.120583	0.087306	0.083073	7.10707	2.01741	5.03831	8.34452e-09	-4.41894
COCN_GLEAN_10001316	11360	10027	9312	563	696	499	97.4538	87.8082	80.8253	4.32504	5.97676	4.38515	3.42936e-118	4.76212
COCN_GLEAN_10001312	704	493	942	320	338	152	11.5941	8.28168	15.691	4.71684	5.57232	2.5658	2.7604e-08	2.05667
CUFF19.739.4	214	158	234	1171	1123	804	6.77452	5.08456	7.49608	33.2428	35.6561	26.1386	8.62703e-12	-1.67199
CUFF45.558.1	4	3	5	109	77	69	0.591067	0.452558	0.834414	17.3061	13.7353	12.5642	9.79696e-09	-3.56238
COCN_GLEAN_10002711	53	25	51	1375	870	466	0.66801	0.315283	0.649769	15.8066	11.196	6.13778	9.78765e-17	-3.60773
COCN_GLEAN_10002714	2252	3772	2562	1458	1129	1320	97.8022	167.282	112.587	56.7232	49.1405	58.831	2.57111e-09	1.78152
CUFF33.106.1	304	420	317	96	89	121	20.5471	29.0064	21.6779	5.80277	5.98487	8.34961	3.07641e-12	2.37765
COCN_GLEAN_10002717	42	16	32	118	36	13	0.686898	0.264156	0.529077	1.72818	0.591754	0.206651	0.887645	-0.131053
CUFF1.633.1	54	34	48	17	10	10	3.57126	2.32008	3.21741	0.996204	0.658391	0.666673	8.85222e-06	2.46189
CUFF30.510.3	81	56	58	758	102	247	2.59254	1.80749	1.8596	21.828	3.27843	8.14138	0.00891741	-1.70055
COCN_GLEAN_10007256	7927	11092	9974	2838	3266	2569	142.151	203.065	180.977	45.5794	58.6942	47.2649	2.71409e-24	2.38957
COCN_GLEAN_10007257	33818	27477	28328	51816	57484	44152	525.268	435.69	445.212	720.867	894.876	703.631	0.574094	-0.115562
COCN_GLEAN_10007258	122	124	134	293	386	306	4.2684	4.42599	4.73914	9.18354	13.5622	10.9919	0.0156913	-0.714966
CUFF50.57.1	559	542	548	832	844	780	13.8025	13.6736	13.6868	18.414	20.9065	19.7842	0.710492	0.0808786
Cocos_nucifera_newGene_17214	94	141	145	97	85	50	1.54933	2.38055	2.42179	1.43223	1.40328	0.845591	0.000449071	1.38009
Cocos_nucifera_newGene_17213	49	40	26	224	272	157	1.01252	0.873278	0.539172	4.00951	5.43315	3.1948	1.02495e-05	-1.79937
CUFF43.409.1	939	1179	993	638	603	1052	27.2076	34.8762	29.1221	16.5514	17.5092	31.2929	0.00562035	1.04329
CUFF39.309.1	112	153	177	62	32	92	4.00186	5.56866	6.3946	1.98123	1.11459	3.34524	0.000594294	1.81288
CUFF5.472.1	363	559	383	530	390	339	4.59373	7.22813	4.90283	6.0098	4.94798	4.40834	0.0174567	0.728928
CUFF10.6.1	1509	1589	1454	3242	2349	2685	20.48	22.0141	19.9771	39.4194	31.9627	37.401	0.374462	-0.199095
COCN_GLEAN_10002156	89	56	68	446	244	290	3.2991	2.12582	2.55239	14.9403	9.14438	11.1303	2.64234e-05	-1.50906
COCN_GLEAN_10022055	14	24	17	64	34	65	0.914361	1.66544	1.14679	3.88421	2.27886	4.57145	0.16162	-0.877847
COCN_GLEAN_10002154	161	167	199	961	547	840	7.01489	7.45943	8.78801	37.6785	23.9947	37.7192	3.49077e-06	-1.48234
COCN_GLEAN_10002152	2869	1967	2898	3411	4272	2128	13.3312	9.32951	13.6264	14.1986	19.8973	10.1456	0.302153	0.328873
COCN_GLEAN_10002159	1179	1353	1387	1041	1063	810	33.8055	39.6299	40.2698	26.7369	30.5459	23.8291	2.0653e-08	1.09199
COCN_GLEAN_10022052	8	0	12	319	189	93	0.154386	0	0.241463	5.75484	3.80968	1.90966	7.46279e-07	-3.89042
CUFF28.591.1	32	76	80	491	484	262	0.839616	2.06059	2.1449	11.7715	12.9735	7.19761	1.17192e-05	-1.97606
CUFF4.111.1	171	210	191	375	321	319	19.6237	24.5189	22.1432	38.5368	36.8823	37.5404	0.557035	-0.162588
CUFF48.669.1	48	67	51	54	54	43	8.04585	11.4326	8.59618	8.04293	8.94399	7.35771	0.0662547	0.79145
CUFF51.9.2	276	443	351	254	249	228	4.40149	7.21567	5.65827	3.61819	3.9718	3.72232	6.90368e-05	1.20268
COCN_GLEAN_10007921	293	46	115	1131	752	419	17.1631	2.74856	6.7796	59.3659	44.1816	25.1574	0.0104765	-1.58528
COCN_GLEAN_10007922	294	438	330	1605	1511	1122	3.73712	5.68494	4.24713	18.3041	19.2856	14.6573	5.81906e-07	-1.30754
COCN_GLEAN_10007923	10442	6377	5061	1715	847	829	441.28	275.124	216.417	64.9162	35.8491	35.9118	6.90567e-20	3.32732
COCN_GLEAN_10007927	42	102	38	32	17	12	0.82906	2.07118	0.753419	0.55924	0.339998	0.236249	0.00081091	2.18465
COCN_GLEAN_10007928	35	41	38	129	69	84	0.63429	0.745697	0.68929	2.10351	1.24648	1.56886	0.17495	-0.615979
COCN_GLEAN_10007929	439	616	439	1670	1344	1388	19.5053	27.9845	19.7641	66.5448	59.9359	63.3668	0.000717247	-0.885298
COCN_GLEAN_10012406	941	532	665	2126	1618	1395	9.04697	5.21814	6.46709	18.3229	15.6008	13.769	0.0367856	-0.591047
COCN_GLEAN_10004302	1287	997	1266	4998	4180	3950	27.6707	21.8845	27.531	96.2578	90.0893	87.1559	3.44199e-11	-1.22019
CUFF51.490.1	262	148	395	213	192	115	7.37434	4.24746	11.275	5.38564	5.42026	3.31451	0.00317849	1.28347
COCN_GLEAN_10003205	4942	7111	5045	5540	5747	6264	101.277	148.774	104.625	101.7	118.049	131.712	0.0351637	0.60631
COCN_GLEAN_10003207	279	231	290	400	418	371	7.77434	6.56545	8.18393	10.0118	11.6856	10.6201	0.755129	0.0827242
COCN_GLEAN_10003206	999	1272	793	1127	783	1101	38.6061	50.1745	31.0225	39.0159	30.3179	43.673	0.0391934	0.671883
COCN_GLEAN_10003201	0	0	3	39	41	37	0	0	0.189816	3.04436	3.60934	3.28828	0.000111806	-3.96928
COCN_GLEAN_10003200	40	34	37	321	252	271	2.00054	1.72339	1.89085	14.5471	12.774	14.0657	6.46722e-13	-2.24226
COCN_GLEAN_10003203	482	461	506	117	60	72	3.96925	3.87748	4.21147	0.859258	0.493971	0.603205	1.91056e-27	3.18629
CUFF17.248.1	370	254	424	694	571	511	15.2625	10.6716	17.7196	25.6621	23.6329	21.6458	0.757421	-0.0954967
COCN_GLEAN_10003209	675	440	616	77	83	81	32.9649	21.9332	30.4315	3.36201	4.02737	4.04839	3.63411e-34	3.45858
CUFF52.117.1	130	193	172	2260	1542	1956	1.70966	2.59097	2.28761	26.6831	20.3706	26.4519	2.43298e-23	-2.85024
CUFF47.397.1	54912	95241	45709	34210	42943	29926	2603.21	4609.44	2192.62	1452.6	2040.43	1455.61	1.57112e-05	1.52172
CUFF45.74.1	1253	1048	1316	693	744	709	29.4344	25.1208	31.2818	14.5818	17.5131	17.0712	1.03445e-10	1.39456
CUFF50.415.1	196	160	224	876	847	1005	13.3913	11.1987	15.5347	53.761	58.1611	70.6848	1.97417e-08	-1.58037
CUFF49.262.1	6093	9998	5247	5480	4544	3245	338.953	567.796	295.358	273.013	253.307	185.18	3.24328e-05	1.36085
CUFF54.25.1	12	10	17	101	51	93	1.82572	1.57992	2.62342	14.2654	7.99733	14.962	0.000922583	-1.92574
COCN_GLEAN_10009568	1911	810	639	384	697	538	53.8356	23.2745	18.1895	9.6848	19.6664	15.5413	0.000646719	1.63745
CUFF24.771.1	254	670	306	388	169	82	2.65405	7.17056	3.23807	3.63792	1.77199	0.872551	0.00527878	1.63317
COCN_GLEAN_10009562	29	57	22	138	124	105	0.644167	1.32357	0.505779	2.81019	2.83713	2.43987	0.0410367	-1.05569
COCN_GLEAN_10009563	1468	1161	1500	2161	2177	1564	10.261	8.28604	10.6137	13.5365	15.2556	11.2195	0.488077	0.152329
COCN_GLEAN_10009561	3242	4365	2722	3510	2670	2202	21.4586	29.4975	18.2299	20.8102	17.7131	14.9538	0.000361179	0.978167
COCN_GLEAN_10009567	91	81	72	165	172	110	2.98146	2.71617	2.3695	4.85031	5.65893	3.70786	0.584517	-0.196654
COCN_GLEAN_10009564	186	257	293	289	254	169	2.87432	4.06103	4.59669	4.01782	3.94245	2.68733	0.0258283	0.725603
CUFF11.407.1	453	554	449	751	952	1606	8.67951	10.8474	8.72146	12.9129	18.2988	31.6265	0.197003	-0.567217
COCN_GLEAN_10022700	245	168	160	504	273	380	22.0055	15.3755	14.5624	40.6292	24.6195	35.0729	0.35041	-0.347283
COCN_GLEAN_10022705	135	105	140	960	971	650	3.69867	2.9312	3.86843	23.614	26.7235	18.2957	3.22067e-17	-2.07711
COCN_GLEAN_10022704	78	75	100	560	403	338	1.84811	1.80265	2.38426	11.8722	9.55443	8.20026	7.02794e-09	-1.66653
COCN_GLEAN_10022707	66	38	30	19	18	47	1.28985	0.759607	0.590032	0.331452	0.348945	0.937636	0.0936419	1.19273
COCN_GLEAN_10022708	290	437	340	391	401	1068	5.95386	9.17332	7.06491	7.20348	8.25445	22.5304	0.726254	-0.208132
Cocos_nucifera_newGene_10294	116	77	93	717	704	441	2.25123	1.68954	1.52773	14.3803	18.0365	9.73118	2.33906e-12	-2.00809
Cocos_nucifera_newGene_10296	1478	117	333	4266	4760	4386	17.4894	1.34389	3.91061	42.3417	53.3476	51.2589	0.00360943	-2.05388
Cocos_nucifera_newGene_10292	449	513	525	338	348	330	3.43091	4.28572	3.89859	2.22688	2.71496	2.28761	1.83478e-07	1.19835
COCN_GLEAN_10023070	73	57	47	461	152	208	1.85754	1.48073	1.19353	10.5027	3.85697	5.43411	0.00231352	-1.47648
COCN_GLEAN_10023071	1950	2594	2890	2541	1874	2120	60.3934	82.0282	90.5787	70.4927	58.1791	67.3751	0.00123429	0.843852
COCN_GLEAN_10023072	0	0	4	89	111	64	0	0	0.134717	3.10608	4.33588	2.54545	4.78614e-08	-4.81886
COCN_GLEAN_10023074	105	63	97	151	104	99	1.94079	1.18168	1.81545	2.49451	1.92327	1.87282	0.538461	0.248201
COCN_GLEAN_10023075	2507	2039	2375	1336	1559	844	200.962	166.869	192.625	95.8913	125.21	69.3514	4.18715e-10	1.5542
COCN_GLEAN_10023076	20	10	15	631	51	98	0.25984	0.122694	0.197481	7.46856	0.665953	1.317	0.000165694	-3.08911
COCN_GLEAN_10023079	337	434	423	1064	849	866	19.4023	25.5127	24.6376	54.9685	49.0377	51.2092	0.0225565	-0.549133
COCN_GLEAN_10020549	544	505	476	2450	1826	2247	38.4518	36.4375	34.1009	155.36	129.526	163.206	2.7079e-10	-1.43447
CUFF24.546.3	1466	2042	2383	843	1033	1198	45.1305	64.198	74.2609	23.2499	31.8844	37.8335	3.17685e-06	1.55321
COCN_GLEAN_10024398	0	0	0	46	38	37	0	0	0	4.06456	3.75642	3.71085	3.28137e-06	-5.83092
COCN_GLEAN_10024399	256	287	287	729	441	297	19.2503	21.9702	21.7648	49.0767	33.1764	22.8657	0.760136	-0.115009
CUFF12.229.2	19	5	7	778	421	210	1.01276	0.219522	0.369581	37.4029	22.6459	11.5333	1.15742e-14	-4.59214
COCN_GLEAN_10024390	0	0	4	242	45	47	0	0	0.232855	12.6203	2.60258	2.77234	3.8278e-06	-4.7987
COCN_GLEAN_10024393	517	423	324	272	128	131	27.2253	22.7147	17.218	12.8098	6.73906	7.04937	1.59142e-07	1.91476
COCN_GLEAN_10024394	852	946	825	956	845	573	9.15901	10.3838	8.9666	9.2003	9.09766	6.31839	0.000228464	0.822938
COCN_GLEAN_10024396	61	15	30	720	179	523	4.58412	1.10645	2.23266	48.7696	13.5837	40.5971	2.55483e-06	-2.95451
COCN_GLEAN_10024397	1160	988	1234	2077	1925	1575	33.0857	28.7644	35.6373	53.0963	55.0462	46.1207	0.785592	-0.055208
CUFF26.806.2	3	7	5	44	33	26	0.359941	1.13828	0.781806	6.89365	5.71689	4.6037	0.00905198	-1.95832
CUFF23.584.2	80	37	59	570	567	391	2.09635	0.969545	1.55329	13.3694	14.8881	10.5067	3.39823e-12	-2.41813
CUFF32.49.2	3108	2442	2044	2109	1925	1980	112.951	90.5964	75.1386	68.6298	70.1062	73.8015	4.66294e-05	0.982166
Cocos_nucifera_newGene_6632	13	18	15	35	68	36	0.505407	0.546996	0.511042	1.21047	2.70628	1.78827	0.161475	-0.89449
Cocos_nucifera_newGene_6633	29	30	27	151	129	131	0.684566	0.725321	0.627446	3.18764	3.05222	3.17027	2.30376e-05	-1.57197
Cocos_nucifera_newGene_6630	50	45	44	42	48	8	1.66539	1.52217	1.30744	1.1639	1.62921	0.287998	0.0941269	1.15948
Cocos_nucifera_newGene_6638	142	255	250	9	19	50	3.92073	7.16899	6.98129	0.19471	0.471061	1.40948	2.01735e-07	3.43913
COCN_GLEAN_10004304	269	425	206	656	475	654	9.09955	14.6763	7.03992	19.8891	16.0882	22.6997	0.43471	-0.325757
COCN_GLEAN_10025049	98	130	147	151	131	124	3.20741	4.35357	4.87626	4.42739	4.30863	4.14902	0.106512	0.545211
COCN_GLEAN_10025046	234	357	307	491	451	405	13.3172	20.7856	17.7139	25.0882	25.7912	23.7016	0.794123	0.0830073
COCN_GLEAN_10025045	111	268	117	265	231	170	2.71143	6.67876	2.8846	5.79789	5.63969	4.25074	0.607212	0.260428
COCN_GLEAN_10025043	420	383	444	400	192	195	31.9965	29.7771	34.2337	27.2947	14.6201	15.2137	4.398e-05	1.34081
COCN_GLEAN_10025042	71	83	96	53	41	28	4.49277	5.40466	6.22438	2.99692	2.60012	1.79921	3.12923e-05	1.68974
COCN_GLEAN_10025041	38636	46706	59890	8294	7036	6755	1792.64	2212.33	2811.75	344.681	327.203	321.554	6.85301e-47	3.36076
CUFF37.45.1	4380	3920	4396	3141	3284	2929	34.4324	31.4525	34.9622	22.112	25.8708	23.6251	1.86402e-10	1.09208
CUFF4.551.2	188	273	191	796	612	665	10.8022	16.0729	11.1014	41.0915	35.3385	39.3329	0.000647747	-0.992819
CUFF49.193.1	3243	2660	3030	1174	1270	656	40.3126	33.7516	38.1099	13.0723	15.8142	8.36314	9.43318e-18	2.19344
COCN_GLEAN_10020674	18	36	28	150	127	88	0.595052	1.20138	0.928168	4.45816	4.2128	2.96991	0.00213045	-1.43007
COCN_GLEAN_10020679	871	1603	2105	264	708	792	11.6853	21.9646	28.5902	3.17181	9.52111	10.906	0.000308004	1.92004
COCN_GLEAN_10020678	580	497	31	1574	1570	1258	7.89556	6.90889	0.42698	19.2084	21.447	17.5791	0.107114	-1.24047
CUFF30.676.1	305	207	248	966	759	705	17.1827	11.9182	14.1296	48.8614	42.9327	40.8598	2.68003e-05	-1.00521
CUFF19.716.1	251	414	252	524	449	579	10.2785	17.2912	10.417	19.2265	18.4239	24.318	0.792614	-0.106578
Cocos_nucifera_newGene_18878	56	30	56	33	19	44	1.57082	0.849996	1.58663	0.830137	0.526674	1.25245	0.0623853	1.13974
Cocos_nucifera_newGene_18879	88	42	56	22	31	15	4.78145	2.3155	3.05941	1.07037	1.69638	0.80703	0.000155415	2.04721
Cocos_nucifera_newGene_18871	180	54	78	93	14	65	3.37167	0.985993	1.46722	1.71391	0.226133	1.32935	0.0579422	1.4208
Cocos_nucifera_newGene_18876	460	516	558	336	281	200	6.73806	8.9584	8.96213	2.65677	2.49717	1.8056	3.84307e-11	1.58114
COCN_GLEAN_10006649	117	51	40	161	181	142	2.54786	1.14032	0.873174	3.15902	3.97941	3.19507	0.293198	-0.55303
COCN_GLEAN_10006642	880	732	649	2218	2143	1791	24.977	21.2057	18.6358	56.4044	60.9882	52.1563	0.000130132	-0.777769
COCN_GLEAN_10006643	563	541	519	1511	1494	1171	15.8822	15.587	14.8314	38.2253	42.2831	33.9165	7.95169e-05	-0.693954
COCN_GLEAN_10006640	953	936	764	1668	1411	2045	42.1997	42.3179	34.2246	66.2163	62.6413	92.996	0.326271	-0.310964
COCN_GLEAN_10006641	1003	902	992	474	213	306	38.7743	35.5689	38.7738	16.3972	8.22039	12.1002	2.40514e-12	2.19524
COCN_GLEAN_10006646	29	29	19	41	199	113	1.61683	1.63032	1.02482	2.03314	11.2008	6.4945	0.0311382	-1.48834
COCN_GLEAN_10006644	95	49	216	508	404	341	1.3458	0.706501	3.12117	6.49671	5.7804	4.99091	0.0433554	-1.09643
COCN_GLEAN_10006645	130	134	159	210	171	195	8.42921	8.87647	10.4416	12.2017	11.0655	12.9824	0.514043	0.208241
COCN_GLEAN_10007263	611	842	649	766	666	499	8.25271	11.6006	8.87057	9.25827	9.01589	6.91655	0.00173625	0.79872
CUFF3.127.2	490	427	497	2672	2268	1733	10.5818	9.42458	10.8742	51.7577	49.1711	38.4474	5.18045e-17	-1.55673
COCN_GLEAN_10007260	5848	4234	4491	2791	2721	2871	339.125	250.69	263.534	144.984	158.157	170.818	2.49784e-10	1.4345
CUFF48.206.1	41	61	67	234	394	187	8.90037	13.5359	14.6284	45.623	86.0123	41.7487	0.000318613	-1.56383
COCN_GLEAN_10021106	79	93	77	460	333	433	6.78282	8.13481	6.66275	35.5979	28.8749	38.3739	1.46374e-07	-1.62702
CUFF10.315.1	418	718	610	434	381	387	23.94	42.0174	35.3846	22.2735	21.8908	22.7432	0.000105448	1.19122
COCN_GLEAN_10013921	976	1782	947	1304	1308	1553	66.0614	123.194	64.8799	79.0687	88.7529	107.856	0.21967	0.473614
COCN_GLEAN_10013920	1382	1004	2267	2136	2073	1239	33.2545	24.6601	55.2118	46.0396	49.9994	30.5747	0.239528	0.44532
COCN_GLEAN_10013923	755	415	501	952	390	627	50.4433	28.2908	33.8717	56.9809	26.1198	42.9695	0.314902	0.423249
COCN_GLEAN_10013925	83	119	87	18	7	12	5.93328	8.70074	6.33927	1.1573	0.499864	0.846099	3.76023e-12	3.53359
CUFF32.717.2	221	196	276	1013	860	513	2.36056	2.13855	2.97507	9.69294	9.20881	5.61783	0.000233897	-1.08414
CUFF30.910.1	2971	863	1054	2980	2396	1616	47.081	13.9605	16.8993	42.2952	38.0502	26.2709	0.779984	0.15102
CUFF1.1048.1	864	1264	960	152	83	93	99.1652	148.038	111.434	15.6021	9.46292	10.9441	5.93428e-36	3.87602
CUFF50.362.1	17	41	18	67	46	39	1.50575	3.7887	1.6664	5.45155	4.15849	3.60476	0.663041	-0.292783
CUFF48.185.1	1676	1702	1419	2432	2176	1638	14.2195	14.7413	12.1772	18.4794	18.5044	14.2573	0.148357	0.294142
CUFF45.614.2	3912	5551	4407	2776	2238	2044	27.4443	39.7564	31.2884	17.4442	15.7324	14.7112	1.13937e-12	1.63964
CUFF8.318.1	1202	1268	1374	2855	2245	1558	7.11471	7.65747	8.22972	15.1369	13.3148	9.45846	0.683489	-0.103816
Cocos_nucifera_newGene_9111	555	501	585	498	637	484	22.2574	19.9284	23.5614	15.3858	21.0581	16.8801	0.00562537	0.670084
CUFF2.514.1	11	11	9	40	35	32	2.07235	2.00236	1.69045	6.82385	6.67085	6.23751	0.0841217	-1.07615
COCN_GLEAN_10000481	1722	1823	1516	1204	1161	1024	39.8519	43.0764	35.4932	24.9463	26.9297	24.3032	3.44462e-11	1.23672
CUFF2.88.1	276	317	242	346	345	337	33.3962	39.1721	29.5474	37.4773	41.8035	41.8337	0.198045	0.353656
COCN_GLEAN_10022954	1145	786	835	1223	1294	1355	30.8868	21.6505	22.7945	29.544	34.992	37.5031	0.596988	0.154084
COCN_GLEAN_10010913	60	112	124	338	408	280	0.611271	1.1707	1.28538	3.12084	4.21837	2.95995	0.00518487	-1.10381
COCN_GLEAN_10005475	2487	2767	2679	1415	1596	1196	24.3558	27.6688	26.552	12.4111	15.6673	12.0133	2.20817e-16	1.57323
Cocos_nucifera_newGene_9555	114	69	111	228	297	203	2.20677	1.32892	2.07198	3.4224	5.12463	3.76791	0.0760391	-0.643893
COCN_GLEAN_10000484	910	174	235	1354	1932	1113	26.4516	5.1369	6.88895	35.2388	56.2995	33.2026	0.0835456	-1.05055
COCN_GLEAN_10010915	453	395	385	508	636	465	9.14071	8.12392	7.85377	9.16984	12.8654	9.62454	0.286593	0.272246
COCN_GLEAN_10005477	149	114	137	161	119	137	17.0817	13.2945	15.8174	16.5291	13.5799	16.0762	0.0592225	0.591258
CUFF5.159.1	679	1040	972	1203	985	958	14.562	22.7726	21.1053	23.1114	21.1836	21.0797	0.111266	0.441252
COCN_GLEAN_10015857	7	2	7	128	82	123	0.174629	0.051602	0.174477	2.90082	2.08251	3.1795	1.08522e-08	-3.56472
COCN_GLEAN_10012800	274	165	384	186	142	362	19.023	11.6812	26.9708	11.5263	9.85002	25.7773	0.135687	0.821803
COCN_GLEAN_10015671	9227	17879	17184	6843	4477	1859	73.4361	145.265	138.384	48.7788	35.7129	15.1736	4.36768e-08	2.42444
COCN_GLEAN_10015854	400	141	315	472	151	129	8.24348	2.96165	6.57262	8.71409	3.11821	2.72087	0.13444	0.872405
COCN_GLEAN_10018834	593	1054	786	478	580	490	49.3016	89.5356	66.1232	35.5772	48.364	41.8215	5.9717e-05	1.29752
COCN_GLEAN_10018835	271	54	34	1074	568	302	6.7278	1.37102	0.841167	23.937	14.1721	7.69211	0.0266727	-1.63179
COCN_GLEAN_10011382	1007	1465	1165	1069	849	670	6.9623	10.3442	8.15174	6.62245	5.88698	4.75414	5.80663e-06	1.16712
Cocos_nucifera_newGene_8244	217	327	374	160	288	103	1.81638	3.05102	3.01686	1.47991	2.82513	1.56853	0.00212129	1.38814
Cocos_nucifera_newGene_8240	10	5	0	97	28	114	0.176821	0.09706	0	2.75338	0.51888	4.02176	0.00188733	-2.99195
CUFF20.615.1	68	85	93	304	336	218	8.16489	10.3902	11.3019	32.9324	40.7106	26.9879	0.000405064	-1.11583
Cocos_nucifera_newGene_8248	41	23	55	67	54	43	1.31974	0.738181	1.79123	1.9519	1.7466	1.43365	0.725934	0.201721
COCN_GLEAN_10004710	1186	1447	1099	1907	1920	2519	12.0548	15.0226	11.308	17.3734	19.5668	26.2809	0.704342	-0.128778
COCN_GLEAN_10010384	181	41	55	47	103	52	5.377	1.21789	1.64444	1.22731	3.04092	1.56787	0.138294	1.03619
COCN_GLEAN_10010385	205	170	179	576	647	205	2.01035	1.70375	1.77742	5.06482	6.36176	2.05829	0.138512	-0.650317
COCN_GLEAN_10010386	0	0	0	241	48	47	0	0	0	3.46035	0.767945	0.766702	2.00204e-08	-6.79721
COCN_GLEAN_10010387	579	550	282	1228	808	1138	14.6728	14.2253	7.23222	27.8779	20.5139	29.5979	0.197003	-0.508103
COCN_GLEAN_10010380	2317	2666	2843	1891	1708	1316	16.1221	18.9369	20.012	11.7831	11.9094	9.391	2.23983e-12	1.34071
COCN_GLEAN_10010383	116	33	72	144	91	77	2.56109	0.741947	1.59541	2.85073	2.00497	1.74101	0.780211	0.170496
COCN_GLEAN_10010388	7	0	5	199	190	203	0.278703	0	0.230677	8.26244	8.80945	9.65709	2.13214e-14	-4.75138
Cocos_nucifera_newGene_3014	25	76	58	106	218	118	0.245559	0.752276	0.569551	0.928637	2.14175	1.18191	0.19395	-0.779118
Cocos_nucifera_newGene_3018	1158	1446	1353	1255	973	935	22.6098	28.7101	26.8877	23.0965	22.7687	19.4159	2.86814e-06	0.989949
Cocos_nucifera_newGene_18593	27	33	40	119	208	73	0.118293	0.149542	0.182405	0.480432	0.94367	0.338231	0.0158236	-1.27782
Cocos_nucifera_newGene_18597	0	4	4	48	48	30	0	0.055449	0.046532	0.572843	0.643188	0.414712	0.000823157	-2.97204
CUFF9.493.1	1993	2220	1978	1769	1543	1515	43.5459	49.5208	43.7313	34.6161	33.7851	33.9513	2.50917e-08	1.01756
Cocos_nucifera_newGene_15749	1511	600	626	140	123	441	26.8159	10.8685	11.2392	2.21769	2.17763	8.02548	0.000109095	2.40508
CUFF45.772.1	41	13	36	335	149	154	0.923445	0.282749	0.821351	6.9005	3.43302	3.6327	0.000154249	-2.0671
Cocos_nucifera_newGene_15741	19	17	24	129	180	206	0.806844	0.711962	0.936272	4.71102	7.15009	8.34903	3.08192e-07	-2.41415
CUFF33.131.1	159	434	238	63	126	188	7.6827	21.4585	11.6553	2.72589	6.09178	9.32986	0.00464232	1.68045
COCN_GLEAN_10011653	70	47	22	41	36	8	3.532	2.40835	1.0875	1.86168	1.78941	0.39069	0.0742396	1.34112
COCN_GLEAN_10011652	124	105	81	450	331	182	1.49751	1.2837	0.988084	4.86695	4.00614	2.2484	0.0181654	-0.919217
COCN_GLEAN_10011654	497	710	684	1012	719	761	32.0343	46.7327	44.6072	58.4455	46.4373	50.3211	0.343113	0.271844
COCN_GLEAN_10011657	37	0	22	67	38	49	0.769084	0	0.464883	1.26682	0.801849	1.05553	0.569683	-0.643486
COCN_GLEAN_10011659	269	393	301	443	112	288	6.11659	9.14535	6.94606	9.03418	2.54053	6.72091	0.101107	0.849119
Cocos_nucifera_newGene_18049	587	755	719	53	64	62	11.3094	18.7006	11.8889	1.00954	1.54521	2.19558	7.28681e-48	4.13809
Cocos_nucifera_newGene_18043	13	4	4	45	37	36	0.342127	0.098906	0.105086	1.08022	0.991984	0.964874	0.0231656	-1.71997
Cocos_nucifera_newGene_18044	20	26	56	19	41	26	1.58394	2.1936	4.65009	1.40041	3.32281	2.15026	0.23462	0.845594
COCN_GLEAN_10014188	1052	1191	981	2174	1470	1675	57.8818	66.9363	54.6373	107.232	81.1326	94.614	0.842102	-0.0538827
Cocos_nucifera_newGene_8936	89	62	70	278	279	203	2.08655	1.24972	1.59155	4.29026	4.75352	3.31091	0.000264678	-1.10393
COCN_GLEAN_10010520	272	152	160	2826	1534	929	6.91096	3.92655	4.10513	64.325	39.0761	24.2197	2.61169e-09	-2.42369
COCN_GLEAN_10010522	305	260	311	1160	702	654	16.8401	14.6466	17.3746	57.5048	38.942	37.1	0.00188725	-0.832167
COCN_GLEAN_10010523	866	800	824	748	421	401	16.8744	15.9254	16.2591	13.068	8.21807	8.02042	4.74092e-07	1.34227
COCN_GLEAN_10010525	9	16	10	149	70	33	0.323808	0.563945	0.363063	4.88908	2.56127	1.21894	0.00396225	-1.99473
COCN_GLEAN_10010526	1137	864	1046	266	290	374	54.5684	42.3392	50.8278	11.4038	13.9439	18.4204	1.12587e-14	2.31546
COCN_GLEAN_10010527	2041	3707	1952	3608	1916	1895	127.108	235.774	123.012	201.321	119.601	121.111	0.0556722	0.742496
COCN_GLEAN_10010529	1014	725	868	1875	2368	1457	8.94967	6.52836	7.74721	14.8271	20.9544	13.1922	0.0802168	-0.460925
CUFF23.622.1	388	418	386	576	380	787	28.5619	31.3971	28.7707	37.9894	28.0345	59.4319	0.863463	0.0762743
Cocos_nucifera_newGene_7228	126	48	110	60	55	84	13.668	5.28951	12.0783	5.74832	5.94669	9.29473	0.0407618	1.09714
Cocos_nucifera_newGene_7229	49	84	51	266	166	95	1.03503	1.69968	1.04457	4.81299	3.21379	1.85225	0.115122	-0.780645
Cocos_nucifera_newGene_7222	24	17	23	180	288	154	0.344299	0.436829	0.63574	1.83792	3.2067	1.64113	5.22739e-09	-2.56173
Cocos_nucifera_newGene_7223	3	7	0	35	54	26	0.030289	0.085756	0	0.408842	0.724116	0.344077	0.0104	-2.50971
COCN_GLEAN_10015181	102	49	51	378	260	93	2.43917	1.19829	1.22115	8.10368	6.23212	2.2838	0.0503248	-1.10195
CUFF27.73.1	1722	1097	1455	546	347	155	22.9436	14.9259	19.6114	6.50873	4.62783	2.11556	1.23727e-11	2.69269
CUFF9.629.1	8440	9052	10239	14195	9604	12034	643.497	704.614	789.944	969.436	733.945	941.419	0.245972	0.288423
CUFF14.44.1	6740	7972	6162	2724	2361	2612	250.794	302.847	232	90.7856	88.0336	99.715	8.69073e-21	2.08328
Cocos_nucifera_newGene_6579	41	40	34	6	7	0	0.573465	0.569539	0.478377	0.075623	0.09289	0	1.19469e-05	3.5557
Cocos_nucifera_newGene_6578	66	34	70	183	72	56	0.998784	0.52292	1.06964	2.48092	1.09747	0.87075	0.812833	-0.152983
Cocos_nucifera_newGene_2058	2241	2333	2088	919	905	880	8.65578	9.78849	7.49522	3.29543	3.8437	3.80209	3.72618e-25	1.9484
Cocos_nucifera_newGene_6573	9	11	12	198	355	206	0.335933	0.401151	0.460983	6.77871	13.6254	8.0799	2.59683e-15	-3.80504
CUFF20.106.1	214	281	269	480	441	310	2.41545	3.24942	3.08444	4.86705	5.00741	3.59658	0.98063	-0.00738636
Cocos_nucifera_newGene_13377	23	27	10	407	153	167	0.399639	0.528662	0.161269	7.75149	3.02447	3.65231	5.88772e-07	-2.78614
Cocos_nucifera_newGene_13374	174	156	148	430	4493	487	2.07283	1.89479	1.7916	4.60381	57.7452	5.97396	0.000528095	-2.63936
Cocos_nucifera_newGene_18473	103	94	120	60	90	46	1.36859	1.25968	1.58883	0.689564	1.16778	0.600479	0.000819659	1.33816
CUFF45.167.1	713	512	709	1012	966	632	10.925	8.01379	10.9898	13.8916	14.8328	9.94353	0.363121	0.241223
CUFF46.437.1	844	1064	952	2206	1678	2029	64.3016	82.8169	73.3977	150.601	128.206	158.68	0.129131	-0.387495
Cocos_nucifera_newGene_3908	11	13	19	30	40	26	0.348299	0.41944	0.627864	0.776732	1.2112	0.920051	0.483179	-0.473329
COCN_GLEAN_10002311	1364	1521	1277	697	616	800	36.0745	41.0942	34.18	16.5177	16.3278	21.7216	9.85923e-10	1.60849
COCN_GLEAN_10002313	2692	3423	2458	926	1046	739	98.7993	128.289	91.2977	30.447	38.4548	27.8284	7.20608e-22	2.31617
Cocos_nucifera_newGene_3902	78	77	80	56	148	88	1.35516	1.30833	1.3951	0.921023	2.64205	1.58451	0.559097	0.31853
Cocos_nucifera_newGene_3901	580	383	449	617	991	521	5.37548	3.62196	4.21521	5.13867	9.22266	4.96684	0.861854	0.0672751
Cocos_nucifera_newGene_3900	40	8	40	50	59	12	0.521188	0.097733	0.525401	0.5878	0.777796	0.15228	0.810966	0.221971
Cocos_nucifera_newGene_3907	151	208	171	153	101	124	3.2863	4.6441	3.78342	2.98856	2.19388	2.77839	0.000628318	1.14088
COCN_GLEAN_10012677	2	23	7	324	123	269	0.019934	0.465745	0.132047	5.77206	2.43863	5.49693	2.46489e-06	-3.54731
COCN_GLEAN_10012674	85	178	116	217	199	235	2.40015	5.15342	3.31491	5.51758	5.66493	6.8508	0.795276	-0.122437
Cocos_nucifera_newGene_3904	13	15	8	32	35	39	0.468411	0.55785	0.301385	1.06265	1.31292	1.46848	0.192393	-0.871443
Cocos_nucifera_newGene_1508	221	324	200	329	368	227	1.91936	2.78668	1.37223	2.04312	2.51809	1.53048	0.305111	0.365512
Cocos_nucifera_newGene_1505	799	988	732	688	703	755	28.014	35.3802	25.9779	21.6219	24.7193	27.1642	0.00112535	0.873884
COCN_GLEAN_10023014	12	17	13	158	150	100	0.654225	0.909537	0.689705	7.72602	8.19985	5.58249	1.25715e-08	-2.53991
Cocos_nucifera_newGene_1503	26	12	0	26	27	38	0.243872	0.117617	0	0.221454	0.259275	0.376363	0.642852	-0.551232
Cocos_nucifera_newGene_1502	57	47	67	215	341	134	1.83633	1.52528	2.17268	6.23513	11.0842	4.43858	0.0032284	-1.30646
CUFF1.1912.1	1038	1473	1115	2578	2248	2340	113.124	163.905	122.987	251.717	245.607	261.763	0.22922	-0.318719
COCN_GLEAN_10014183	102	121	113	266	293	279	2.64107	3.21517	2.97629	6.19982	7.63635	7.45029	0.0265056	-0.65996
COCN_GLEAN_10000229	26	65	67	4	0	39	1.38506	3.51042	3.56988	0.191496	0	2.10368	0.0909346	1.98745
COCN_GLEAN_10000226	506	549	476	791	689	669	40.794	45.257	38.8838	57.207	55.7169	55.4191	0.430323	0.172897
COCN_GLEAN_10000227	35	27	17	335	256	209	2.83002	2.23473	1.38638	24.7625	21.1141	17.6954	1.84278e-11	-2.61687
COCN_GLEAN_10000224	55	44	29	40	54	29	1.4931	1.20321	0.802069	0.967307	1.46812	0.800926	0.194643	0.705524
COCN_GLEAN_10000222	483	674	725	612	578	459	23.1912	33.0309	35.217	26.3071	27.7792	22.5852	0.00117967	0.857046
COCN_GLEAN_10000223	230	117	192	1120	886	550	5.65387	2.92919	4.77834	24.6765	21.8412	13.8755	9.21948e-06	-1.5399
COCN_GLEAN_10000220	0	1	2	1524	697	401	0	0.05921	0.064946	79.1258	40.4815	23.8547	5.10509e-26	-8.234
COCN_GLEAN_10000221	1594	1807	1526	1186	1040	1297	94.4026	109.288	91.4999	62.9391	61.7329	78.8403	7.87941e-06	1.12236
COCN_GLEAN_10015187	2999	3462	2273	2539	1643	1925	81.5271	96.0838	62.523	61.8298	44.7556	53.6913	2.01348e-05	1.17618
CUFF33.250.1	256	282	308	641	485	502	17.9956	20.2268	21.8838	40.3712	34.1469	36.1786	0.262658	-0.276312
COCN_GLEAN_10015549	118	21	71	412	348	72	1.16802	0.209688	0.710152	3.65206	3.4496	0.72639	0.103891	-1.19915
COCN_GLEAN_10015541	1560	1463	1481	1180	1566	1108	47.6457	45.5964	45.7685	32.2586	47.9109	34.6956	0.000114643	0.877561
COCN_GLEAN_10015540	87	17	55	113	69	56	1.50564	0.290645	0.959623	1.77027	1.19997	1.00238	0.903615	0.0891605
CUFF53.160.1	43	88	43	295	85	80	0.935178	1.9587	0.94855	5.75268	1.8373	1.77568	0.339078	-0.632146
COCN_GLEAN_10015542	1224	418	900	1824	3298	1015	21.2784	7.42028	15.8244	28.3967	57.467	18.0993	0.270493	-0.582646
COCN_GLEAN_10015545	172	150	122	842	566	459	1.72031	1.5308	1.24034	7.58291	5.70351	4.7365	2.24889e-06	-1.373
COCN_GLEAN_10015546	19	11	15	86	45	59	0.916853	0.537252	0.76096	3.86362	2.26594	3.00257	0.0163785	-1.36177
Cocos_nucifera_newGene_5084	86	80	105	295	362	303	1.2933	1.26266	1.37565	4.32027	5.55208	5.09441	0.000130955	-1.16154
Cocos_nucifera_newGene_5086	4	9	5	39	80	86	0.071491	0.187319	0.127353	0.71268	1.95085	2.66399	0.000179709	-2.71114
Cocos_nucifera_newGene_5081	774	955	719	377	318	326	45.0849	56.7409	33.3756	16.7237	14.6067	15.3295	1.11761e-15	1.91272
Cocos_nucifera_newGene_5082	836	978	843	407	493	457	8.07471	9.64511	8.23916	3.51801	4.76748	4.52654	1.25338e-10	1.60747
Cocos_nucifera_newGene_5088	76	42	51	65	111	47	3.75432	2.03309	2.48848	2.84911	5.44838	2.39393	0.64692	0.258514
COCN_GLEAN_10008019	1667	1284	2306	2622	2915	1972	19.3354	15.1956	27.0585	27.2376	33.8893	23.4675	0.638692	0.150191
COCN_GLEAN_10003049	61	78	51	45	64	99	5.15373	6.77966	4.38565	3.41058	5.44944	8.64057	0.423321	0.465526
COCN_GLEAN_10003048	163	298	165	130	124	144	6.47142	12.1498	6.64382	4.62034	4.95318	5.87704	0.00156879	1.2847
COCN_GLEAN_10008015	191	109	136	294	258	196	2.8084	1.63566	2.02668	3.8812	3.81475	2.96591	0.764607	-0.108747
COCN_GLEAN_10008016	1098	1100	1185	1370	1175	1011	18.3303	18.7394	20.0179	20.4894	19.6535	17.313	0.000344657	0.59592
COCN_GLEAN_10001579	48	45	60	185	214	166	2.07794	1.9741	2.61277	7.16987	9.30619	7.38789	0.00035274	-1.21036
COCN_GLEAN_10001578	19	20	8	110	123	68	0.677886	0.746581	0.268052	3.58907	4.48484	2.52281	0.000470409	-1.92941
COCN_GLEAN_10001574	2269	2833	3213	1547	1454	1038	18.8672	24.0497	27.0369	11.524	12.1156	8.84931	1.37703e-13	1.7095
COCN_GLEAN_10001573	0	0	0	110	40	77	0	0	0	1.73371	0.692491	1.37882	5.12486e-08	-6.56172
COCN_GLEAN_10001572	7041	1509	3120	71	25	24	564.474	123.474	253.096	5.09093	1.94838	1.9249	5.42767e-36	7.02194
COCN_GLEAN_10009769	832	996	982	1515	1350	1646	17.5788	21.4812	20.9839	28.6673	28.5788	35.6804	0.90369	-0.0356327
COCN_GLEAN_10009760	162	130	152	167	201	169	3.77576	3.08328	3.5869	3.49229	4.70223	4.04815	0.222341	0.373431
COCN_GLEAN_10009761	899	960	682	786	901	783	8.12384	8.85309	6.2328	6.35825	8.15894	7.25482	0.00798909	0.691017
COCN_GLEAN_10009762	886	1579	1293	307	271	320	13.6897	24.916	20.2213	4.24564	4.19556	5.06954	3.43161e-17	2.68918
COCN_GLEAN_10009765	145	179	163	53	62	46	10.2382	12.925	11.6363	3.31168	4.37423	3.33397	4.66546e-12	2.23562
COCN_GLEAN_10009767	147	282	148	3	0	7	1.9195	3.77388	1.96256	0.023533	0	0.081412	2.31294e-18	6.0826
COCN_GLEAN_10003599	30	23	29	127	69	25	0.92943	0.734917	0.936786	3.627	2.20621	0.802042	0.322679	-0.667998
COCN_GLEAN_10003598	194	134	246	250	190	151	9.07179	6.36835	11.6072	10.4757	8.86724	7.20656	0.0749924	0.625809
COCN_GLEAN_10003595	22	16	16	60	51	77	1.00951	0.749625	0.746007	2.58023	2.41033	3.78777	0.0420828	-1.12973
COCN_GLEAN_10003594	24	21	19	131	74	118	1.14144	1.01063	0.915279	5.60709	3.55342	5.78087	0.000677741	-1.63878
COCN_GLEAN_10003597	209	235	238	215	163	191	33.8797	39.0377	39.1207	31.2075	26.4578	31.8674	0.00088279	0.913216
COCN_GLEAN_10003596	1053	2955	1370	3130	2042	5199	13.1177	37.581	17.2661	34.935	25.4955	66.4671	0.59344	-0.312966
COCN_GLEAN_10003591	45	26	52	75	50	25	0.830124	0.493508	0.961471	1.24462	0.924259	0.474863	0.514325	0.401762
COCN_GLEAN_10003590	43	68	25	981	707	677	1.29191	2.10039	0.757232	26.8901	21.6791	21.2499	2.91024e-17	-3.37582
COCN_GLEAN_10003593	1983	1964	1676	1162	1652	1486	64.5425	65.2272	55.1804	33.8641	53.8739	49.6234	0.000229112	1.01903
COCN_GLEAN_10003592	164	174	195	708	580	537	3.54393	3.83232	4.25578	13.7403	12.5846	11.9301	6.59536e-07	-1.10146
Cocos_nucifera_newGene_10053	288	276	207	516	716	519	4.443	4.44852	3.24873	6.2739	9.63158	7.17908	0.0896157	-0.523257
Cocos_nucifera_newGene_10050	5570	5682	5456	6782	6373	6004	69.541	71.9867	68.2553	80.0156	83.1245	81.2917	0.00466412	0.460503
CUFF45.744.1	1275	1216	1063	1791	1546	1401	20.7067	20.1611	17.473	26.0663	25.1738	23.3474	0.185126	0.250265
Cocos_nucifera_newGene_10059	316	339	330	301	375	139	3.35555	3.66641	3.53968	2.85814	3.99289	1.50768	0.0120316	0.952924
COCN_GLEAN_10019826	160	148	146	310	367	249	3.4681	3.25358	3.1868	6.01162	7.95382	5.51797	0.196195	-0.359921
COCN_GLEAN_10019827	327	544	525	514	612	433	10.2945	17.4957	16.7197	14.5055	19.3032	13.9787	0.126444	0.504829
COCN_GLEAN_10019825	8	19	7	415	294	222	0.148568	0.399885	0.130856	7.71781	6.1169	4.72374	3.64546e-16	-3.96491
COCN_GLEAN_10001682	3269	3077	2752	1069	983	637	40.6824	39.092	34.6559	11.917	12.2611	8.12935	3.45217e-31	2.42789
COCN_GLEAN_10001680	54	31	51	327	314	284	4.10196	2.42384	3.95999	22.43	24.1042	22.3193	3.17242e-10	-2.08481
COCN_GLEAN_10004067	462	466	365	524	599	493	18.1177	18.6317	14.4472	18.3953	23.5172	19.8225	0.19518	0.333876
COCN_GLEAN_10004060	7	0	0	34	30	50	0.34892	0	0	1.67446	1.67346	2.81504	0.0151715	-2.82696
COCN_GLEAN_10004061	16	14	7	273	74	25	0.354223	0.309157	0.137612	5.45112	1.63957	0.561055	0.00433383	-2.35791
COCN_GLEAN_10019828	320	345	274	450	408	460	31.9883	35.153	27.6832	40.3059	40.8933	47.129	0.578424	0.160844
Cocos_nucifera_newGene_5336	190	409	413	113	67	65	16.0894	18.3018	10.9236	4.86654	5.63626	5.64081	2.33346e-10	2.68196
Cocos_nucifera_newGene_9651	264	207	141	213	106	363	16.4308	13.1161	8.86765	11.871	6.57916	23.1617	0.469995	0.430528
Cocos_nucifera_newGene_5331	68	31	32	64	78	47	1.84344	0.891667	0.792599	1.61139	2.0094	1.33986	0.830569	0.12882
COCN_GLEAN_10014638	359	295	360	1079	625	736	15.2013	12.7372	15.4234	40.9753	26.565	32.0136	0.0332387	-0.591168
COCN_GLEAN_10014630	205	179	198	719	516	520	3.08271	2.74961	3.021	9.70571	7.79804	8.04078	6.70563e-05	-0.918428
COCN_GLEAN_10018190	118	52	68	123	57	19	1.33041	0.599708	0.77515	1.25097	0.646147	0.211474	0.171475	0.942986
COCN_GLEAN_10014632	478	540	491	887	1399	765	5.33639	6.15706	5.54694	8.88484	15.6706	8.77492	0.283771	-0.345622
COCN_GLEAN_10018192	197	279	188	613	550	539	4.93668	7.1296	4.76037	13.7522	13.7937	13.8582	0.018407	-0.687396
COCN_GLEAN_10014634	71	54	65	159	175	160	3.69766	2.84887	3.41954	7.45495	9.18431	8.57294	0.0331238	-0.719675
COCN_GLEAN_10014636	189	141	140	227	139	167	4.79663	3.65865	3.5952	5.1623	3.54716	4.35702	0.15613	0.478157
COCN_GLEAN_10018196	30	22	25	286	225	156	0.509538	0.37508	0.433803	4.45319	3.91971	2.77185	1.28215e-10	-2.3929
COCN_GLEAN_10015246	144	91	80	528	552	493	5.22432	3.37816	2.93096	17.2159	20.1562	18.4288	2.36371e-07	-1.64999
COCN_GLEAN_10012211	2135	1780	1715	258	279	265	48.893	41.6093	39.7332	5.27798	6.39439	6.22613	2.46151e-58	3.44295
Cocos_nucifera_newGene_4064	20	21	10	83	37	42	0.878741	0.913063	0.52361	3.17099	1.97407	2.35648	0.149086	-0.93204
Cocos_nucifera_newGene_4061	812	544	1017	225	209	170	15.0042	10.252	19.0213	3.71517	3.85691	3.20914	7.57549e-19	2.61099
COCN_GLEAN_10012212	1150	1264	1228	1377	897	989	16.3155	18.3159	17.6364	17.5056	12.7615	14.4015	0.000256715	0.825726
Cocos_nucifera_newGene_4063	816	538	1129	123	261	104	4.75241	3.08845	6.49871	0.619799	1.76845	0.736941	2.35189e-11	2.94259
Cocos_nucifera_newGene_18657	19	3	7	65	89	40	0.214878	0.028893	0.076289	0.673202	1.0326	0.478058	0.0115772	-1.94056
COCN_GLEAN_10002888	528	693	795	457	455	360	24.5735	32.9279	37.4515	19.0399	21.2477	17.2051	3.05324e-07	1.32387
COCN_GLEAN_10002884	97	96	121	364	378	290	2.91327	2.93589	3.67262	9.77062	11.3616	8.92512	0.000100174	-1.04279
COCN_GLEAN_10002886	244	399	293	725	413	389	14.1513	23.6248	17.1795	37.6287	24.0018	23.1067	0.979491	-0.0102936
COCN_GLEAN_10015241	1526	1781	1731	215	38	135	81.1555	96.6878	93.1428	10.2237	2.02008	7.32261	9.51207e-17	4.24547
COCN_GLEAN_10002880	47	14	26	557	426	382	0.946765	0.280549	0.536129	10.2022	8.73336	8.00852	1.34618e-13	-3.23703
COCN_GLEAN_10002883	136	131	122	483	486	417	5.33903	5.23983	4.85893	17.0271	19.1658	16.8302	4.27464e-07	-1.1652
Cocos_nucifera_newGene_10942	126	76	96	555	866	487	2.00644	0.420068	0.564641	3.61747	5.84468	3.60763	1.36768e-08	-1.9931
Cocos_nucifera_newGene_10943	36	53	14	128	62	125	1.56395	2.36769	0.600557	5.04021	2.74482	5.66751	0.166851	-0.914028
Cocos_nucifera_newGene_10944	93	42	73	73	42	20	2.13513	0.968564	1.75659	1.49427	0.946674	0.457569	0.0283858	1.28345
Cocos_nucifera_newGene_10948	124	60	83	170	226	157	3.18088	1.55088	2.1509	3.90284	5.82881	4.14033	0.359665	-0.392609
Cocos_nucifera_newGene_10949	98	66	69	242	217	185	4.79403	3.29008	3.43273	10.6613	10.7099	9.3536	0.0121623	-0.794802
COCN_GLEAN_10014893	984	1214	912	552	506	519	16.5203	20.8209	15.5023	8.29861	8.51701	8.93922	7.96344e-12	1.62798
COCN_GLEAN_10000769	31	0	7	227	26	22	1.60416	0	0.321352	10.7192	1.3291	1.15459	0.14691	-1.74009
COCN_GLEAN_10000763	27	41	45	70	90	65	3.66813	5.76078	6.3162	8.74586	12.5771	9.28307	0.520587	-0.322911
COCN_GLEAN_10000760	564	278	349	350	257	84	8.8853	4.46283	5.55661	4.9341	4.0447	1.35575	0.00353361	1.45939
Cocos_nucifera_newGene_11091	3405	3288	3344	3285	4478	3020	53.379	45.7985	52.4142	18.2468	21.1081	43.5333	0.0183866	0.552811
Cocos_nucifera_newGene_11093	481	373	471	42	194	60	3.84985	3.08226	3.71811	0.291328	1.60462	0.494181	1.36605e-06	2.71347
Cocos_nucifera_newGene_11092	159	81	149	199	654	248	2.71762	1.37183	2.5682	3.01077	11.0803	4.31244	0.145023	-0.825744
CUFF35.302.1	0	0	1	94	200	58	0	0	0.038231	5.17155	12.3163	3.6373	9.77222e-10	-6.34327
COCN_GLEAN_10013087	220	241	220	596	476	518	26.3455	29.3801	26.5962	63.8838	57.1124	63.6419	0.0199194	-0.559438
CUFF30.193.1	3792	3215	3491	2949	2898	2122	39.369	34.0815	36.681	27.424	30.1607	22.5988	2.63131e-10	1.064
CUFF7.170.2	469	465	640	213	171	131	9.81522	9.9152	13.5343	3.97663	3.5864	2.81211	7.10249e-18	2.27203
CUFF26.697.1	61	69	66	268	241	280	3.40272	3.912	3.73408	13.4061	13.4973	16.0277	2.13752e-05	-1.34449
CUFF31.590.1	1517	416	1677	540	286	83	156.032	43.6214	174.448	49.7403	29.4172	8.69035	3.90682e-05	2.59722
CUFF26.117.1	103	150	179	370	260	270	4.60073	6.8083	8.07087	14.7769	11.6263	12.3492	0.289588	-0.380981
CUFF10.729.1	131	138	138	532	451	542	5.92211	6.35464	6.31494	21.5529	20.4443	25.1401	3.63607e-06	-1.24599
CUFF39.59.1	410	296	341	609	614	477	8.04772	5.92034	6.77112	10.7035	12.0732	9.60705	0.890862	-0.0361487
Cocos_nucifera_newGene_12549	614	486	422	897	665	590	21.2729	17.1701	14.7953	27.8373	23.0746	20.973	0.524991	0.172708
Cocos_nucifera_newGene_12547	187	176	151	75	124	65	1.08223	1.08258	0.965503	0.389099	0.722046	0.38353	1.82661e-05	1.60058
COCN_GLEAN_10003864	23	35	51	59	93	69	0.315703	0.47917	0.701927	0.717762	1.27923	0.969581	0.537537	-0.357026
COCN_GLEAN_10003867	11	5	0	53	111	59	0.267825	0.126139	0	1.20243	2.84382	1.55214	0.00165723	-2.84634
COCN_GLEAN_10003861	290	237	360	481	474	304	9.003	7.49266	11.3116	13.3576	14.7523	9.67711	0.587024	0.169147
COCN_GLEAN_10003860	218	520	359	110	108	228	4.60296	11.1985	7.67596	2.06733	2.27352	4.93665	0.000431368	1.8526
COCN_GLEAN_10003863	1780	1774	2144	1526	1155	1552	63.3955	64.5305	77.277	48.6937	41.2151	56.7201	3.15644e-05	1.06822
COCN_GLEAN_10003862	595	357	351	506	498	250	11.1381	6.81032	6.64896	8.47692	9.34301	4.79392	0.0455787	0.730094
COCN_GLEAN_10003869	676	630	668	677	554	703	42.1132	40.0185	42.0656	37.7675	34.5513	44.9257	0.00690737	0.67161
COCN_GLEAN_10003868	6241	4591	4111	32758	35046	37807	295.855	222.183	197.162	1390.95	1665.17	1838.98	1.56062e-16	-2.16556
CUFF42.140.1	242	321	292	965	654	579	7.49097	10.1681	9.1585	26.8421	20.3625	18.4367	0.0141724	-0.671484
CUFF50.666.1	351	625	358	742	778	931	11.0493	20.0968	11.4083	20.9241	24.5598	30.0802	0.575532	-0.228208
Cocos_nucifera_newGene_13633	33	59	46	178	139	129	0.928024	1.73056	1.34641	4.58802	4.19585	3.78782	0.0138857	-0.997879
CUFF51.327.1	42	9	17	178	110	122	3.01428	0.6011	1.17931	11.5707	8.00645	9.02804	0.00255205	-1.85397
COCN_GLEAN_10006333	313	223	241	965	963	847	5.12799	3.72277	3.98208	14.1593	15.819	14.2385	3.1137e-07	-1.17369
COCN_GLEAN_10006330	1723	1614	1522	3825	2338	2492	29.2587	27.9765	26.1394	58.1754	39.794	43.4086	0.537652	-0.155818
COCN_GLEAN_10006331	120	170	192	217	297	160	7.11644	10.2989	11.5238	11.575	17.6913	9.74777	0.645851	0.188689
COCN_GLEAN_10006336	8	23	5	101	115	81	0.157679	0.457949	0.099803	1.82595	2.32653	1.66752	0.000741318	-2.24459
COCN_GLEAN_10006334	101	182	105	411	208	189	1.59205	2.93478	1.66487	5.80751	3.29201	3.05348	0.463746	-0.344098
COCN_GLEAN_10006338	458	358	467	1253	901	931	13.094	10.4509	13.5107	32.0934	25.836	27.3317	0.00986167	-0.597032
COCN_GLEAN_10006339	676	233	235	28	14	6	89.8753	31.5202	31.5644	3.29276	1.74323	0.711269	8.96325e-18	5.06259
CUFF21.173.1	249	179	199	2685	2276	1524	8.143	5.96353	6.58627	78.7419	74.6651	51.1929	3.9458e-28	-2.67098
COCN_GLEAN_10021838	208	391	469	136	219	176	8.76597	16.8514	20.0396	5.13059	9.26775	7.61456	0.000164644	1.62258
COCN_GLEAN_10021839	175	239	184	829	685	636	4.07205	5.67713	4.31825	17.2961	15.9758	15.1891	4.70289e-06	-1.16628
COCN_GLEAN_10021836	187	202	177	216	246	177	4.22775	4.65717	4.04576	4.38448	5.578	4.103	0.0759596	0.48758
COCN_GLEAN_10021835	14	5	8	132	40	35	0.660987	0.257146	0.392743	5.97607	2.02914	1.82052	0.0064557	-2.07298
COCN_GLEAN_10021832	201	198	71	822	569	721	10.3147	10.3593	3.69261	37.8534	29.3061	38.0283	0.0010902	-1.47537
Cocos_nucifera_newGene_8601	144	183	126	288	525	302	1.6331	2.109	1.43625	2.92258	5.96863	3.50727	0.115007	-0.629319
CUFF1.1793.1	897	805	678	1062	638	423	21.8206	19.9987	16.6859	23.1422	15.5627	10.546	0.00947989	0.859139
CUFF45.649.1	68	113	101	200	180	148	8.79483	14.9683	13.2327	23.2113	23.3531	19.65	0.557047	-0.226449
CUFF8.250.2	256	336	221	1162	1731	633	8.45875	11.3486	7.39473	34.4699	57.4855	21.4999	0.000428563	-1.40061
COCN_GLEAN_10002052	81	69	79	266	239	177	3.00309	2.60818	2.97904	8.90015	8.97005	6.80042	0.00192812	-0.892787
COCN_GLEAN_10002050	64	98	89	321	324	298	2.76939	4.36795	3.93854	12.5868	14.194	13.3831	0.000110416	-1.23431
COCN_GLEAN_10002057	10	2	11	73	64	60	0.166133	0.025648	0.180665	1.09154	1.06065	1.0187	0.000706969	-2.31577
COCN_GLEAN_10002055	462	394	475	1135	1325	645	4.63591	4.02974	4.82411	10.2029	13.3323	6.6376	0.0768818	-0.534398
COCN_GLEAN_10002054	55	49	83	960	1452	685	1.28152	1.15669	1.95493	20.0702	33.9635	16.4046	3.80794e-19	-3.32382
COCN_GLEAN_10002059	260	289	336	307	342	306	10.8987	12.3498	14.2315	11.5244	14.356	13.1345	0.0440134	0.540658
COCN_GLEAN_10002058	114	127	112	145	156	151	8.22981	9.29515	8.13419	9.35518	11.2699	11.1586	0.369104	0.293181
CUFF10.715.1	738	1038	885	357	398	297	18.4477	26.5009	22.3776	7.98956	9.97467	7.60303	3.26478e-15	1.9931
CUFF35.448.1	1522	1854	1924	282	439	477	92.6871	115.243	118.563	15.3413	26.7597	29.7562	4.77209e-16	2.73622
CUFF1.964.1	150	16	113	315	235	220	8.97702	0.923318	6.86854	16.9887	14.1561	13.5535	0.276294	-0.770859
CUFF1.406.1	18	8	12	60	64	49	2.64719	1.12448	1.73669	8.01471	9.61201	7.46764	0.0106262	-1.47394
CUFF1.587.1	127	15	17	1889	712	1253	10.0246	1.20134	1.34262	133.653	56.3408	101.539	3.42228e-07	-3.70496
[truncated: 21,797 more rows]

## Sheet: Table S3b
Table S3b. 11591 DEGs in RNA-seq under LT30 and CK30
#ID	LT30-1_Count	LT30-2_Count	LT30-3_Count	CK30-1_Count	CK30-2_Count	CK30-3_Count	LT30-1_FPKM	LT30-2_FPKM	LT30-3_FPKM	CK30-1_FPKM	CK30-2_FPKM	CK30-3_FPKM	FDR	log2FC	regulated
CUFF30.738.1	236	292	218	1107	1136	837	2.89973	3.67477	2.70877	12.2245	14.0407	10.5864	1.55966e-08	-1.36435	down
COCN_GLEAN_10021019	38	100	47	434	358	458	2.67307	7.16077	3.35195	27.4628	25.3863	33.2234	1.16487e-05	-2.04604	down
COCN_GLEAN_10021016	321	424	434	277	256	162	5.18529	6.98947	7.10319	4.00554	4.13991	2.68809	4.84829e-07	1.43502	up
COCN_GLEAN_10021010	3008	3027	3091	146	110	146	74.8649	76.9266	77.8373	3.24756	2.72913	3.7249	1.02813e-110	5.12487	up
COCN_GLEAN_10021011	3464	3706	3526	2403	2513	1975	57.8263	63.161	59.5707	35.9292	42.0443	33.83	1.66207e-14	1.29552	up
COCN_GLEAN_10019425	208	126	232	3817	3434	2664	2.33116	1.43786	2.63458	38.4618	38.7204	30.7456	9.97761e-37	-3.43382	down
CUFF40.610.1	450	705	609	311	283	286	47.5608	76.091	65.1765	29.445	29.9575	30.9853	7.22769e-09	1.65059	up
CUFF33.618.1	624	681	567	311	261	309	20.9043	23.3115	19.2184	9.33319	8.74682	10.6112	2.47676e-12	1.72841	up
Cocos_nucifera_newGene_389	260	262	300	62	102	53	2.48004	2.55124	2.89259	0.526816	0.970853	0.518475	1.37773e-13	2.55165	up
Cocos_nucifera_newGene_381	57	59	64	523	303	118	0.84942	0.767522	1.20181	6.20995	4.64308	2.1851	0.00150498	-1.61281	down
Cocos_nucifera_newGene_380	185	207	135	4	85	16	1.58122	1.74535	1.2374	0.026087	0.653079	0.119689	0.00112756	2.73693	up
Cocos_nucifera_newGene_382	343	431	393	201	252	140	12.9196	16.6502	14.8892	6.80223	9.32117	5.3867	2.93423e-08	1.63764	up
CUFF1.1172.1	226	217	190	132	157	93	16.8709	16.5061	14.3385	8.7879	11.7474	7.06241	3.09503e-06	1.38762	up
COCN_GLEAN_10004529	364	520	547	4	6	2	11.5928	16.9031	17.6155	0.103184	0.164886	0.060844	8.0409e-48	7.33197	up
COCN_GLEAN_10010808	274	97	156	4758	1526	1095	1.8337	0.658989	1.05699	28.5765	10.2515	7.53249	4.5952e-08	-2.97703	down
COCN_GLEAN_10004520	60	44	31	262	157	144	6.60011	4.97395	3.42476	26.0159	17.4354	16.3573	0.00143168	-1.34978	down
COCN_GLEAN_10004523	475	756	631	507	423	328	13.4509	21.8541	18.0694	12.8446	12.0049	9.52349	1.47567e-05	1.23805	up
COCN_GLEAN_10004526	117	144	138	492	421	438	3.09437	3.91525	3.71303	11.7359	11.24	11.9622	2.58223e-05	-1.09106	down
COCN_GLEAN_10012807	205	203	280	20	15	41	11.1576	11.2805	15.4411	0.944511	0.777192	2.2818	1.75169e-13	3.67716	up
CUFF47.289.2	509	533	524	347	290	166	17.0626	18.2233	17.7652	10.4106	9.74204	5.69402	3.05234e-09	1.64274	up
CUFF1.1378.1	151	291	184	172	122	121	7.83235	15.4197	9.66287	7.9783	6.33332	6.43475	0.00118833	1.25356	up
COCN_GLEAN_10009364	8	5	14	137	66	56	0.155199	0.105869	0.286874	2.60575	1.39996	1.21814	0.00014774	-2.44132	down
CUFF20.172.1	8999	15957	12766	4902	3860	3498	120.983	219.007	173.662	59.0226	52.0062	48.2409	7.24255e-16	2.2799	up
COCN_GLEAN_10015355	938	1314	1002	937	858	706	28.0826	40.1795	30.3654	25.122	25.7337	21.693	1.43749e-05	1.04687	up
COCN_GLEAN_10015357	63	46	55	603	396	298	1.09894	0.80727	0.960797	9.43247	6.9257	5.33485	6.90456e-12	-2.26559	down
CUFF51.335.1	180	130	117	685	684	573	19.5395	14.3904	12.8771	66.8382	74.6743	64.0185	1.02168e-08	-1.51401	down
COCN_GLEAN_10015352	18	0	4	1380	535	473	0.427824	0	0.094615	29.6661	12.8703	11.6548	2.02462e-13	-5.62915	down
Cocos_nucifera_newGene_4365	33	21	9	128	153	67	0.864689	0.551695	0.223706	3.02676	4.06252	1.80725	0.00491333	-1.70973	down
Cocos_nucifera_newGene_5944	882	1129	1095	472	381	276	2.82854	3.65359	3.49876	1.30678	1.18815	0.866004	1.10443e-18	2.13156	up
Cocos_nucifera_newGene_5946	768	762	620	259	567	223	2.11666	2.48095	2.18268	0.694057	2.13581	0.774819	3.69004e-05	1.67235	up
COCN_GLEAN_10018652	1213	855	1054	838	856	389	18.2829	13.151	16.0743	11.3161	12.9349	6.01101	7.9639e-05	1.25964	up
COCN_GLEAN_10018650	153	396	256	178	166	187	8.83415	23.3943	14.9846	9.2399	9.61513	11.0967	0.00538738	1.23405	up
COCN_GLEAN_10018656	5816	6407	7438	1177	1779	1139	150.614	169.385	194.913	27.297	46.1771	30.2448	1.62283e-27	2.89828	up
COCN_GLEAN_10018654	821	909	730	373	414	283	40.6536	45.9928	36.5838	16.5264	20.5283	14.3735	6.35502e-16	1.86088	up
COCN_GLEAN_10018655	1621	1742	1504	842	831	689	55.2041	60.5778	51.8545	25.6681	28.3667	24.0855	3.56058e-21	1.70235	up
Cocos_nucifera_newGene_4099	38	120	60	42	39	26	2.09463	6.77926	3.33236	2.03768	2.12605	1.46689	0.00502242	1.65517	up
Cocos_nucifera_newGene_4094	7	8	8	68	91	26	0.261843	0.286535	0.298421	2.3087	3.47748	0.985594	0.00170877	-2.18087	down
Cocos_nucifera_newGene_4093	4	0	2	53	93	29	0.267244	0	0.133595	3.23654	6.32575	2.02122	4.27917e-05	-3.75016	down
COCN_GLEAN_10015971	56	36	57	406	176	797	2.26984	1.47945	2.33879	14.8881	7.22951	33.5002	2.9503e-05	-2.51658	down
COCN_GLEAN_10015973	33	62	60	0	0	0	3.80051	7.39598	7.18109	0	0	0	4.42081e-10	7.24336	up
COCN_GLEAN_10015974	1832	1456	1395	7951	5191	4162	55.0214	44.6426	42.3867	213.912	156.272	128.246	2.30997e-06	-1.1896	down
COCN_GLEAN_10015975	22602	32925	20667	14825	15322	13557	412.117	612.878	381.293	242.108	280.01	253.609	6.62338e-08	1.454	up
COCN_GLEAN_10015976	12655	19570	14844	3476	3054	5654	217.286	343.059	257.9	53.4505	52.5481	99.6027	3.49646e-11	2.52864	up
COCN_GLEAN_10015978	331	360	330	146	221	257	12.2076	13.5622	12.3099	4.81043	8.16883	9.71945	0.000415346	1.31375	up
COCN_GLEAN_10015979	6979	8589	8823	6533	5638	4804	93.7082	117.734	119.878	78.5733	75.8699	66.1775	8.37029e-10	1.19057	up
Cocos_nucifera_newGene_11516	127	118	142	4	40	13	4.24118	4.36377	5.3073	0.10241	1.4245	0.416542	6.48286e-06	3.20426	up
COCN_GLEAN_10011074	150	93	112	79	20	46	7.88722	4.96166	5.96035	3.7112	1.04885	2.43422	0.000483737	1.90334	up
COCN_GLEAN_10011072	5830	6305	4762	3738	4454	2810	115.563	127.6	95.5246	66.3674	88.4989	57.1422	9.50517e-08	1.28289	up
COCN_GLEAN_10014002	390	409	447	204	172	139	14.9094	15.9629	17.3017	6.96709	6.56553	5.44457	2.72568e-18	1.93755	up
COCN_GLEAN_10014007	3	6	11	113	69	58	0.113463	0.227285	0.423409	4.06822	2.78253	2.36107	2.82695e-05	-2.74812	down
COCN_GLEAN_10014006	691	275	420	3779	2767	2462	10.3453	4.19306	6.36048	50.6923	41.5292	37.8239	1.62148e-08	-2.00618	down
CUFF33.466.2	306	221	369	227	123	143	15.5411	11.4893	18.9963	10.3161	6.25715	7.46389	1.23054e-05	1.51515	up
COCN_GLEAN_10001008	5	11	5	81	111	89	0.565285	1.42308	0.643812	9.23931	14.1757	11.6069	8.13753e-07	-2.95663	down
COCN_GLEAN_10001004	4443	3725	4435	1444	1054	853	86.3401	73.8955	87.2081	25.1348	20.5296	17.0054	3.87357e-38	2.57938	up
CUFF33.333.1	14	7	10	82	68	41	0.975399	0.437014	0.714385	5.18359	4.80187	2.99308	0.00161622	-1.86374	down
CUFF3.233.1	1660	2269	1665	20	37	51	48.633	67.8849	49.358	0.516844	1.06778	1.51472	3.15731e-51	6.18563	up
Cocos_nucifera_newGene_13910	117	27	96	1015	1050	611	2.43343	0.618049	1.63969	17.9054	19.3132	12.6265	3.66662e-08	-2.73322	down
Cocos_nucifera_newGene_13914	21	19	22	129	179	131	0.269844	0.248386	0.290358	1.50248	2.34398	1.75775	4.14278e-07	-2.12716	down
Cocos_nucifera_newGene_13918	7	15	20	101	94	85	0.585447	1.26128	1.67929	7.55988	7.85086	7.28964	0.000261012	-2.00066	down
Cocos_nucifera_newGene_12358	64	9	29	229	186	168	3.3994	0.465994	1.52372	10.9776	9.92707	9.29481	0.0054157	-1.78034	down
CUFF33.402.2	474	126	259	2024	1001	1172	6.96214	1.88663	3.83932	26.6331	14.7309	17.6688	0.00119493	-1.57825	down
CUFF46.460.2	3026	1433	2466	1019	1199	702	49.2317	23.8025	40.6005	14.8491	19.5471	11.7128	1.2792e-08	1.88756	up
CUFF27.859.1	1399	1840	1434	596	488	534	26.1042	35.0539	27.0767	9.95473	9.1289	10.2151	1.02893e-19	2.17736	up
CUFF5.474.2	114	170	140	737	655	695	8.46958	12.9588	10.5358	49.2902	48.9856	53.2207	9.97086e-09	-1.62522	down
Cocos_nucifera_newGene_13001	1209	1498	1313	4959	4686	4237	24.5078	30.3431	26.0627	93.3693	93.5941	92.8034	9.89181e-09	-1.11895	down
CUFF1.464.1	90	115	164	2697	5331	23190	6.63373	8.64393	12.2995	179.142	396.301	1764.81	1.90258e-08	-5.23208	down
Cocos_nucifera_newGene_16637	112	58	120	25	46	18	0.536645	0.279789	0.578934	0.107034	0.218858	0.085252	1.91112e-05	2.29231	up
Cocos_nucifera_newGene_17587	14	25	30	119	172	111	0.091678	0.210824	0.286839	1.0572	1.44717	1.42237	0.000200304	-1.82806	down
CUFF4.117.1	2598	2621	2776	1417	853	708	62.669	64.5382	67.7526	30.6061	20.6231	17.507	6.60802e-17	2.10247	up
COCN_GLEAN_10016098	4423	2014	2613	2397	2557	1730	72.9557	33.9154	43.6067	35.405	42.2751	29.2678	0.00118093	1.08548	up
COCN_GLEAN_10016099	7703	1812	3877	22727	29486	25631	575.229	138.127	292.931	1520.25	2207.06	1963.95	0.000105558	-1.86167	down
COCN_GLEAN_10016092	365	169	250	36	36	48	11.9795	5.65962	8.29275	1.04115	1.17799	1.61432	8.90342e-15	3.26766	up
COCN_GLEAN_10016096	135	163	161	676	738	463	2.27004	2.80561	2.74187	10.2154	12.4708	8.00574	4.11827e-07	-1.3443	down
COCN_GLEAN_10016097	173	174	376	23	12	10	3.03456	3.11418	6.67314	0.356263	0.197921	0.176069	1.45891e-19	4.5554	up
Cocos_nucifera_newGene_10673	215	99	170	48	3	0	8.4372	3.83637	7.54463	1.51024	0.106331	0	0.000618145	3.5147	up
COCN_GLEAN_10003334	103	75	77	586	531	461	1.32029	0.97826	0.987957	6.7301	6.81715	6.06379	1.19137e-14	-1.95243	down
COCN_GLEAN_10003336	5	17	2	98	76	65	0.082011	0.284623	0.024556	1.46686	1.27534	1.10627	0.0015374	-2.44231	down
COCN_GLEAN_10003338	2518	367	1906	22337	17388	6200	39.3201	5.84227	30.1268	312.534	272.239	99.368	8.08315e-05	-2.44864	down
Cocos_nucifera_newGene_10580	157	182	151	46	103	42	7.27569	8.64418	7.10926	1.90707	4.78098	1.99558	1.8016e-05	1.97834	up
Cocos_nucifera_newGene_10587	206	243	193	29	59	25	2.61274	3.682	2.65484	0.299127	0.8262	0.325979	2.07344e-13	3.10991	up
COCN_GLEAN_10010807	4	3	8	68	77	43	0.190013	0.131162	0.372901	3.05163	3.90071	2.21078	3.38905e-05	-2.81274	down
COCN_GLEAN_10021773	111	167	116	94	72	56	14.5016	22.3911	15.3453	10.9602	9.4538	7.53919	6.09386e-05	1.49089	up
COCN_GLEAN_10019243	71	120	112	14	12	15	6.605	11.4055	10.5484	1.14692	1.06483	1.39158	1.00443e-12	3.44859	up
COCN_GLEAN_10019245	983	1494	1078	3682	4633	5023	21.2091	32.9199	23.5506	71.2054	100.255	111.26	0.00010091	-1.25322	down
COCN_GLEAN_10004522	1546	2543	2188	2001	1332	1343	20.2735	34.0636	29.0435	23.5081	17.5095	18.0723	0.000176709	1.09603	up
COCN_GLEAN_10016548	770	564	1592	306	830	375	7.71846	5.77072	16.154	2.7475	8.34265	3.85421	0.00318309	1.55309	up
COCN_GLEAN_10016549	13	11	14	99	47	54	1.29504	1.14845	1.41466	9.33647	4.97617	5.79504	0.00394412	-1.64926	down
COCN_GLEAN_10016545	42	19	24	147	105	110	2.06563	0.924433	1.19733	6.46212	5.19194	5.54784	0.00294292	-1.39647	down
COCN_GLEAN_10022631	418	817	513	2800	1866	1573	11.6631	23.3149	14.4942	70.1067	52.2639	45.1167	0.00137295	-1.12435	down
COCN_GLEAN_10022632	394	654	446	2309	1693	1436	13.31	22.5832	15.269	70.0209	57.4389	49.8875	0.000103576	-1.16488	down
COCN_GLEAN_10008769	413	368	663	2603	2451	2011	45.8892	41.7211	74.6353	259.381	273.225	229.499	2.26445e-08	-1.61054	down
COCN_GLEAN_10008768	1541	2986	2768	17569	13113	8693	57.3273	113.422	104.209	585.605	489.084	331.916	7.52201e-07	-1.70808	down
COCN_GLEAN_10004643	12	0	7	143	190	49	0.076596	0	0.040909	0.860802	1.27719	0.332586	0.000143109	-3.31242	down
Cocos_nucifera_newGene_11987	13	16	27	85	113	93	0.059677	0.082937	0.136751	0.484246	0.588596	0.482325	0.00123537	-1.67582	down
Cocos_nucifera_newGene_11986	79	70	72	400	295	1066	1.47439	1.94521	1.96019	6.50876	5.53873	21.189	4.37187e-05	-2.3307	down
COCN_GLEAN_10004646	1850	1218	1476	1162	1180	954	66.5603	44.7302	53.7211	37.4327	42.5401	35.2193	7.40128e-07	1.11564	up
COCN_GLEAN_10004648	602	676	493	293	288	155	22.5451	25.8337	18.6597	9.82941	10.788	5.94602	7.15834e-11	1.93715	up
COCN_GLEAN_10004649	116	85	77	443	252	226	10.3449	7.74033	6.88331	35.4592	22.5121	20.6773	0.00461232	-1.02567	down
COCN_GLEAN_10000150	7	14	8	78	82	122	0.557126	1.08227	0.56427	5.5561	6.51987	9.95331	2.70169e-05	-2.54044	down
CUFF6.62.1	436	452	372	205	136	237	83.2775	88.1203	71.9001	34.9737	26.0277	46.3541	4.22974e-07	1.74052	up
COCN_GLEAN_10002336	31	43	43	279	198	171	0.442928	0.633993	0.635445	3.67662	2.92125	2.58521	8.89452e-07	-1.761	down
COCN_GLEAN_10024773	18	9	13	97	63	69	0.793971	0.398916	0.567715	3.85045	2.78847	3.11362	0.000817184	-1.79374	down
COCN_GLEAN_10015014	39	28	41	603	428	296	1.15497	0.819333	1.19925	15.9987	12.6964	8.99305	9.17105e-17	-2.88887	down
CUFF9.663.1	8	2	2	77	66	24	0.31836	0.052704	0.045033	3.06888	2.91872	1.05391	0.000653124	-2.84318	down
CUFF16.425.2	23	27	12	381	62	59	0.490775	0.58177	0.255495	7.26287	1.31969	1.28514	0.00682913	-2.09794	down
COCN_GLEAN_10005064	120	133	146	90	90	84	1.9081	2.15876	2.36032	1.2778	1.43929	1.37749	5.40598e-05	1.24159	up
COCN_GLEAN_10005063	611	363	394	2289	1931	1525	11.0098	6.66956	7.17435	36.9447	34.8678	28.194	2.52597e-07	-1.38965	down
CUFF23.407.2	151	235	251	897	563	828	9.13936	14.5313	15.326	48.6406	34.1228	51.4353	0.000973719	-1.1709	down
CUFF10.429.2	201	74	224	895	976	657	3.45458	1.29198	3.90208	13.8293	16.8754	11.6221	0.000128609	-1.64662	down
COCN_GLEAN_10023274	143	23	138	2199	1551	1066	14.2676	2.30595	13.9165	197.015	155.475	109.383	2.30784e-08	-3.18444	down
COCN_GLEAN_10023275	254	184	218	1362	1193	837	9.58819	7.10396	8.33384	46.1832	45.2633	32.5014	8.51117e-13	-1.6831	down
COCN_GLEAN_10023278	1289	840	1521	316	158	51	24.6062	16.3685	29.3812	5.3949	3.0134	0.997403	5.15874e-11	3.42407	up
CUFF8.119.1	167	103	119	43	20	24	4.71316	2.96994	3.40631	1.07928	0.544627	0.671248	1.79565e-10	2.77578	up
CUFF42.312.1	1561	1377	1216	5095	5051	4359	34.5842	31.1456	27.2672	101.131	112.185	99.0985	8.09645e-10	-1.13944	down
COCN_GLEAN_10005681	197	204	279	1057	797	746	5.81573	6.1574	8.35255	28.0336	23.6504	22.6558	9.19405e-07	-1.25403	down
COCN_GLEAN_10005689	60	79	54	230	213	191	6.80164	9.19421	6.18007	23.6317	24.4835	22.445	0.00178271	-1.03664	down
COCN_GLEAN_10015350	763	1557	1098	522	457	504	49.7664	103.741	72.4881	30.4703	29.897	33.756	7.78221e-08	1.84259	up
CUFF14.245.2	89	116	64	479	312	249	2.25446	3.01408	1.63886	10.9285	7.96455	6.48926	0.00105416	-1.23664	down
COCN_GLEAN_10021651	77	62	65	522	333	247	1.19811	0.979538	1.01355	7.29218	5.20513	3.94537	3.12974e-07	-1.71872	down
COCN_GLEAN_10021656	4845	4223	8297	624	676	570	53.9605	48.0053	93.4986	6.22188	7.54244	6.50396	3.75656e-35	3.82719	up
CUFF29.521.2	3	3	0	138	37	91	0.165174	0.16435	0	7.04555	2.10788	5.32899	7.13119e-07	-4.32825	down
COCN_GLEAN_10006086	254	196	195	72	94	58	14.1905	11.1387	11.0052	3.58933	5.25651	3.28051	1.02391e-11	2.16433	up
COCN_GLEAN_10006087	5193	8697	6401	4537	3401	4871	113.686	194.388	141.802	88.9733	74.6262	109.418	6.6198e-05	1.29923	up
CUFF10.554.1	88	46	44	202	296	206	1.96913	1.04231	0.997839	4.06109	6.673	4.74142	0.00246808	-1.30954	down
CUFF25.43.1	16	19	12	176	78	77	0.651341	0.820284	0.489483	6.82053	3.35097	3.40863	0.000181888	-2.04243	down
COCN_GLEAN_10007684	98	81	125	513	415	308	4.68287	3.98349	6.09143	22.1571	20.0298	15.2376	8.68071e-06	-1.33134	down
COCN_GLEAN_10007680	2775	3532	2950	1725	1802	1873	81.3188	105.679	87.4784	45.2816	52.9342	56.2983	3.47502e-09	1.41859	up
COCN_GLEAN_10007683	106	89	73	823	269	286	6.75863	5.76537	4.68077	46.9647	17.1362	18.6763	0.000710568	-1.60611	down
CUFF2.249.1	55	53	87	320	438	371	3.40432	3.37226	5.48592	18.0432	27.6284	23.9433	3.89077e-07	-1.86027	down
CUFF19.714.1	175	282	155	804	737	801	12.2959	20.2397	10.9743	50.6059	51.9176	57.7481	0.000229833	-1.26116	down
CUFF45.616.1	236	289	259	185	167	153	16.5967	20.6959	18.4283	11.6078	11.7581	10.9806	3.16091e-07	1.29148	up
COCN_GLEAN_10007803	0	5	0	74	92	48	0	0.518704	0	7.36132	10.3509	5.52607	1.65876e-05	-4.14716	down
COCN_GLEAN_10007359	273	237	315	26	34	39	10.5243	9.3236	12.3221	0.898362	1.30005	1.5279	9.39073e-25	3.642	up
Cocos_nucifera_newGene_15002	31	11	0	1900	1013	550	2.73657	0.965555	0	155.05	92.4794	51.3963	0.000121719	-4.55525	down
Cocos_nucifera_newGene_18031	16	6	7	144	278	154	0.246809	0.086056	0.074625	2.76783	5.91534	3.60927	5.39175e-10	-3.52716	down
CUFF36.335.1	49	59	30	381	365	285	0.987429	1.23515	0.615442	6.99091	7.50094	5.988	8.42029e-10	-2.19639	down
COCN_GLEAN_10012899	91	72	60	59	37	31	2.84951	2.29964	1.91069	1.66603	1.14607	0.983417	0.000721802	1.46508	up
COCN_GLEAN_10012894	3272	4105	4763	216	263	621	239.387	306.633	352.656	14.0928	19.2273	46.5794	3.47918e-16	3.93888	up
COCN_GLEAN_10012893	316	241	305	1463	969	938	8.05277	6.27899	7.86319	33.4442	24.7863	24.5628	1.20919e-07	-1.28423	down
CUFF40.475.2	1122	1174	1226	752	746	617	25.6344	27.3757	28.3444	15.3868	17.073	14.4544	8.49805e-16	1.39571	up
COCN_GLEAN_10011274	1554	1890	1088	345	243	316	20.6802	25.678	14.6455	4.10901	3.24234	4.30747	3.91747e-21	2.9511	up
COCN_GLEAN_10017945	820	833	1165	194	249	223	16.5878	17.1918	23.8327	3.51412	5.04353	4.62854	2.4484e-21	2.70197	up
COCN_GLEAN_10017942	10	2	2	78	118	42	0.434262	0.070997	0.095524	3.27291	5.5453	1.99663	7.57253e-05	-3.15681	down
COCN_GLEAN_10017949	4292	3655	4823	2557	2512	1875	43.4855	37.8047	49.4483	23.2013	25.5081	19.4862	4.14138e-16	1.541	up
COCN_GLEAN_10017948	328	404	260	3085	1987	1749	6.66607	8.38588	5.33608	56.1993	40.5081	36.5027	4.69898e-13	-2.07268	down
COCN_GLEAN_10010638	14	2	0	155	67	32	0.23721	0.034677	0	2.35669	1.13597	0.548221	0.00617301	-2.83938	down
COCN_GLEAN_10010639	177	128	126	27	29	45	5.25128	3.8804	3.77114	0.694493	0.850989	1.3478	1.1514e-09	2.6573	up
COCN_GLEAN_10010634	2794	4232	2864	688	1342	1399	69.5487	107.544	72.1285	15.3211	33.4807	35.7126	1.9817e-07	2.11167	up
COCN_GLEAN_10010633	639	500	832	2193	3377	2308	9.67153	7.72659	12.7381	29.7443	51.2547	35.8611	2.24147e-05	-1.33466	down
CUFF24.442.1	28	19	33	123	161	219	0.987555	0.667156	1.16863	3.94615	5.77341	8.04075	6.99323e-05	-1.98253	down
CUFF20.562.1	539	770	641	672	394	369	10.7257	15.6514	12.9199	11.996	7.85899	7.5299	0.000220459	1.1231	up
CUFF20.365.2	118	285	139	117	113	87	6.67476	16.4835	7.96871	5.91269	6.40531	5.0534	0.00194173	1.42321	up
CUFF27.71.1	2863	1801	2380	79	23	29	65.8469	42.2735	55.3895	1.61714	0.530285	0.669046	2.52012e-52	6.31784	up
COCN_GLEAN_10012706	8	3	2	38	47	34	0.49033	0.140123	0.095026	2.26506	3.17039	2.31717	0.00278798	-2.35899	down
COCN_GLEAN_10012700	38579	19221	54959	10343	6807	3407	150.61	76.6037	217.099	36.1648	26.6317	13.6447	4.0299e-12	3.08965	up
COCN_GLEAN_10012701	304	236	278	1381	1175	1106	6.50176	5.13965	6.01347	26.4962	25.2077	24.3054	3.741e-14	-1.49426	down
COCN_GLEAN_10017360	32	35	18	377	432	325	0.863629	0.985446	0.491541	9.34468	11.9621	9.21376	1.8726e-16	-3.02609	down
COCN_GLEAN_10017364	187	189	152	2138	1760	1747	4.58285	4.73781	3.76756	47.0128	43.304	44.0057	7.94131e-39	-2.74059	down
COCN_GLEAN_10020242	773	109	118	2986	2002	1122	15.4066	2.20282	2.36273	53.3111	39.9869	22.9376	0.009199	-1.8234	down
COCN_GLEAN_10013152	72	76	94	446	309	361	1.63924	1.77775	2.16689	9.17196	7.10213	8.50547	3.98326e-07	-1.52673	down
COCN_GLEAN_10003136	19	15	11	356	163	181	1.03042	0.84079	0.579331	17.8727	9.13148	10.4301	2.34392e-11	-3.18353	down
COCN_GLEAN_10003132	2837	4835	2437	929	477	832	72.607	126.331	63.1144	21.2938	12.2176	21.8377	1.62542e-12	2.78793	up
COCN_GLEAN_10003131	246	320	345	87	75	119	27.9106	37.0315	39.6386	8.79443	8.50752	13.7738	5.89171e-10	2.29527	up
COCN_GLEAN_10004598	17391	11475	15948	820	815	1008	206.779	139.293	191.874	8.73018	9.70176	12.2922	6.33904e-66	4.67452	up
COCN_GLEAN_10003139	281	305	455	0	4	6	16.0359	17.7611	26.2525	0	0.187291	0.294037	4.12429e-33	7.01041	up
COCN_GLEAN_10001512	9263	7349	8066	1294	2388	1550	590.643	478.378	520.396	73.8942	152.552	101.378	7.43871e-21	2.85233	up
COCN_GLEAN_10011079	790	545	731	2517	2019	2375	15.8775	11.1737	14.8718	45.3382	40.695	49.0126	1.10789e-05	-1.08639	down
COCN_GLEAN_10003689	25338	29915	24250	583	682	882	1315.58	1585.7	1274.04	27.0843	35.4468	46.9682	3.50457e-83	5.77767	up
COCN_GLEAN_10016701	333	459	608	265	283	316	8.66308	12.2231	16.0221	6.18097	7.38666	8.44529	0.000141497	1.32265	up
COCN_GLEAN_10003687	3716	2906	3490	666	2044	1053	85.8304	68.5151	81.5608	13.7768	47.3246	24.9374	2.78113e-06	2.02231	up
CUFF2.771.3	540	613	550	305	345	315	25.4878	29.4939	26.2589	12.8538	16.2994	15.2481	5.92675e-10	1.464	up
COCN_GLEAN_10014709	6	0	10	81	56	35	0.355566	0	0.595996	4.51594	3.44424	2.22599	0.00665334	-2.47214	down
Cocos_nucifera_newGene_2025	59	34	95	324	314	173	4.04584	2.34369	6.58878	19.9286	21.5847	12.1455	0.00292395	-1.39345	down
Cocos_nucifera_newGene_2024	32	6	4	128	138	62	0.492375	0.087928	0.063789	1.81763	2.18421	1.00283	0.0076182	-2.12714	down
COCN_GLEAN_10004486	2020	2220	2178	855	1050	651	56.027	62.8591	61.1295	21.2435	29.1912	18.523	1.07374e-18	1.98769	up
COCN_GLEAN_10004485	117	75	103	804	586	405	3.69795	2.42275	3.28333	22.8824	18.6545	13.181	1.45642e-09	-1.89745	down
COCN_GLEAN_10004483	59	16	32	531	437	289	2.12828	0.579672	1.15786	17.1509	15.7917	10.676	4.3413e-09	-2.80555	down
COCN_GLEAN_10004480	20	0	2	384	568	215	0.459955	0	0.039929	8.23504	13.6203	5.27475	1.73307e-07	-4.58758	down
COCN_GLEAN_10004481	17	4	6	201	182	185	0.265563	0.065707	0.091395	2.90693	2.94907	3.06568	7.52958e-11	-3.61519	down
Cocos_nucifera_newGene_17871	12	24	10	103	80	61	0.268412	0.695757	0.270739	2.31895	1.98318	1.66715	0.00374094	-1.65468	down
COCN_GLEAN_10004488	49	56	42	1182	798	470	0.701295	0.818389	0.612981	15.409	11.6322	7.01998	3.85097e-20	-3.30216	down
COCN_GLEAN_10004489	763	1712	897	902	777	666	24.466	56.0292	29.0873	25.9062	24.9612	21.9103	0.00173931	1.18749	up
COCN_GLEAN_10024146	11	33	45	149	139	156	0.321158	1.03139	1.38713	4.0967	4.28845	4.89973	0.005583	-1.60225	down
CUFF52.84.1	7	3	13	139	205	96	0.328471	0.151194	0.6393	6.30246	10.4682	4.97023	2.34049e-08	-3.43007	down
COCN_GLEAN_10012284	2766	2474	3937	257	235	283	61.4216	56.0845	88.4659	5.09877	5.21993	6.42767	1.71814e-49	4.16961	up
COCN_GLEAN_10019739	196	47	55	705	810	447	21.9446	5.37524	6.17094	70.9209	91.1466	51.4747	0.000395509	-1.98589	down
CUFF37.429.3	1807	1430	1953	1025	806	734	28.8781	23.3349	31.5827	14.6706	12.9126	12.0348	2.44167e-16	1.6767	up
COCN_GLEAN_10009161	1792	2762	1912	753	808	657	31.4538	49.4996	33.9562	11.8411	14.2055	11.8214	4.00885e-16	2.19298	up
Cocos_nucifera_newGene_9098	850	890	1289	179	227	120	21.1361	24.2884	31.8635	3.8241	5.44248	2.93608	1.82548e-24	3.16575	up
COCN_GLEAN_10003910	4640	3678	6745	637	593	666	49.7372	40.2531	73.1695	6.11427	6.36986	7.31866	1.53063e-34	3.5978	up
CUFF14.219.1	1708	1088	2165	1353	1340	650	17.9494	11.6742	23.0257	12.7331	14.1139	7.01175	0.000548428	1.23929	up
COCN_GLEAN_10000568	1006	1038	802	911	530	385	22.3197	23.5215	18.0029	18.1168	11.7829	8.76147	2.87259e-05	1.32876	up
COCN_GLEAN_10000561	2752	470	1580	831	525	292	217.375	37.8996	126.317	58.7652	41.5248	23.6645	0.000184017	2.15187	up
COCN_GLEAN_10000563	1199	1666	1893	300	232	369	30.7453	43.6249	49.1355	6.88031	5.94201	9.70213	5.12873e-19	2.99974	up
CUFF42.655.1	7	4	2	303	289	176	0.326446	0.178376	0.078952	13.5489	14.4824	9.00044	1.91132e-20	-5.01889	down
COCN_GLEAN_10000565	13	3	10	128	84	70	0.829622	0.186635	0.631193	7.44146	5.48484	4.65401	2.12249e-05	-2.64105	down
COCN_GLEAN_10000564	26	17	20	376	210	222	0.752108	0.492688	0.605806	10.0918	6.31027	6.8356	2.06982e-13	-2.94682	down
Cocos_nucifera_newGene_3460	109	98	175	14	33	20	5.4867	5.03029	8.93662	0.621067	1.65484	1.01063	1.65477e-09	3.06266	up
Cocos_nucifera_newGene_3461	24	12	14	602	534	413	0.350907	0.142289	0.16736	7.55233	6.75788	5.28174	1.46411e-32	-4.2206	down
Cocos_nucifera_newGene_12965	15	19	13	190	285	180	0.189657	0.253443	0.165652	2.24139	3.77176	2.43426	2.30888e-12	-3.06994	down
Cocos_nucifera_newGene_12962	23	6	8	161	156	80	0.296659	0.076857	0.108608	1.87861	2.02703	1.06456	2.14784e-05	-2.62578	down
Cocos_nucifera_newGene_8328	3	3	10	397	583	244	0.007182	0.007741	0.111404	1.26891	2.13313	0.832272	9.64645e-21	-5.35511	down
CUFF9.333.1	1485	2010	1748	1206	1279	1068	91.4457	126.404	108.922	66.4955	78.9189	67.4885	9.4709e-08	1.2184	up
COCN_GLEAN_10006732	480	826	557	156	24	176	13.4349	23.6089	15.7748	3.90167	0.669943	5.06092	6.52479e-06	2.88348	up
Cocos_nucifera_newGene_19080	432	312	347	53	101	27	1.32106	0.973188	1.10134	0.1438	0.328765	0.08382	3.24517e-12	3.19442	up
Cocos_nucifera_newGene_19081	182	142	240	101	107	111	10.3072	7.95308	13.6098	5.13302	6.11461	6.44474	3.4572e-05	1.44685	up
Cocos_nucifera_newGene_19086	25	7	14	103	176	49	0.138347	0.036773	0.079048	0.594599	1.4125	0.317015	0.00281455	-2.04285	down
COCN_GLEAN_10022960	12860	16566	17039	7502	6354	6676	230.238	302.787	308.683	120.3	114.014	122.639	7.50948e-17	1.82892	up
Cocos_nucifera_newGene_11703	434	382	301	63	155	113	17.2403	14.1497	10.9661	1.65176	4.66557	2.93849	5.0161e-08	2.33652	up
Cocos_nucifera_newGene_11709	126	91	128	335	474	309	1.89292	1.979	2.14137	4.58414	7.24482	4.86885	0.0015839	-1.02826	down
CUFF32.716.2	3958	4040	5774	714	583	605	73.2688	76.3479	108.145	11.8369	10.8137	11.4875	2.93502e-48	3.49296	up
Cocos_nucifera_newGene_15460	60	32	60	251	288	211	3.07316	1.67061	3.11908	11.687	14.9732	11.2117	1.51064e-05	-1.62035	down
Cocos_nucifera_newGene_19557	505	104	260	8	20	13	2.44984	0.51388	1.27464	0.031215	0.094336	0.06201	1.90381e-14	4.79415	up
Cocos_nucifera_newGene_13705	107	77	95	23	10	12	5.44845	4.11171	5.17314	0.795111	0.506768	0.483002	9.85324e-12	3.22561	up
Cocos_nucifera_newGene_13704	85	56	84	25	23	25	5.93239	3.99494	5.90305	1.56136	1.54777	1.76939	4.45349e-07	2.22425	up
COCN_GLEAN_10006248	513	420	524	3010	2353	3417	16.4794	13.76	17.0388	86.6875	75.8544	112.747	3.4461e-12	-1.93704	down
COCN_GLEAN_10006249	1613	1757	2216	7194	4783	6294	102.793	114.338	142.977	410.815	305.63	411.713	9.23057e-05	-1.044	down
COCN_GLEAN_10001216	130	49	40	500	559	400	3.32136	1.28625	1.03895	11.5105	14.3975	10.5536	2.68934e-05	-2.02809	down
Cocos_nucifera_newGene_16281	11	0	0	556	807	756	0.207171	0	0	10.0467	16.3248	15.6541	0.000257716	-4.90559	down
Cocos_nucifera_newGene_16282	80	47	88	457	296	606	1.48212	0.817838	1.4854	7.70601	5.79094	12.0579	8.6117e-06	-1.99439	down
Cocos_nucifera_newGene_16285	640	1851	872	260	242	216	47.2056	139.483	65.1275	17.1662	17.8823	16.3514	5.80506e-11	2.84387	up
Cocos_nucifera_newGene_16284	30	20	26	189	146	144	0.660159	0.434636	0.652535	5.5719	4.89025	3.28563	2.43965e-07	-1.96025	down
Cocos_nucifera_newGene_16288	148	115	133	21	35	12	1.41515	1.12388	1.28701	0.179315	0.332062	0.115195	5.62507e-12	3.14088	up
COCN_GLEAN_10014187	869	1159	1264	1148	766	480	32.8864	44.7725	48.3966	38.9215	29.0556	18.6269	0.000448479	1.15143	up
CUFF32.379.1	205	96	184	1655	931	589	1.21108	0.577569	1.10147	8.78881	5.53183	3.57946	2.80939e-06	-1.96834	down
COCN_GLEAN_10007118	16	29	22	266	231	187	0.510201	0.985535	0.738746	8.08261	7.85773	6.49536	1.17176e-11	-2.62829	down
COCN_GLEAN_10007114	1825	1633	1762	533	418	312	40.7594	37.232	39.8198	10.6536	9.36058	7.13492	3.96855e-43	2.71572	up
COCN_GLEAN_10007116	3674	3869	2838	1169	904	1099	53.7639	57.7956	42.0242	15.3186	13.2491	16.4957	1.64753e-21	2.34889	up
COCN_GLEAN_10007111	65	96	77	641	743	562	1.82783	2.76864	2.19798	16.2499	21.0793	16.3045	7.37002e-16	-2.34303	down
COCN_GLEAN_10007113	211	167	103	952	1072	685	6.82601	5.49219	3.34397	27.565	34.7384	22.7193	1.14108e-07	-1.80001	down
COCN_GLEAN_10007112	867	702	1090	456	411	289	18.2463	15.0837	23.203	8.59662	8.65235	6.23921	4.26288e-13	1.86299	up
Cocos_nucifera_newGene_16864	2670	2553	2637	2064	1872	2178	13.6084	11.4205	13.9691	52.8263	51.9363	59.7675	2.95612e-06	1.00365	up
Cocos_nucifera_newGene_16860	138	98	131	491	603	463	1.1492	0.833662	1.10625	3.68255	5.06213	3.97895	3.68459e-07	-1.4191	down
COCN_GLEAN_10011140	4151	2587	3307	2359	1864	1498	222.939	141.828	179.719	113.488	100.313	82.5253	8.42552e-10	1.47496	up
COCN_GLEAN_10012736	44	6	12	1011	353	333	0.594893	0.078631	0.163142	12.5128	4.88641	4.70962	1.40252e-08	-3.85408	down
COCN_GLEAN_10023849	285	32	41	1278	612	683	3.6567	0.411742	0.521122	14.7103	7.87865	9.00345	0.0055404	-2.04852	down
COCN_GLEAN_10023848	962	347	482	5317	2260	2952	15.7201	5.78948	7.95969	77.8498	37.0181	49.5004	3.71842e-05	-1.84005	down
COCN_GLEAN_10023840	6	0	0	104	60	61	0.52598	0	0	8.19947	5.29069	5.53007	3.40926e-05	-4.01499	down
COCN_GLEAN_10023597	66	31	27	243	297	165	4.45554	2.14745	1.81724	14.7919	20.2406	11.4937	0.000131103	-1.79558	down
COCN_GLEAN_10023592	8032	7217	7822	4994	5888	5414	367.939	337.532	362.601	204.914	270.326	254.465	3.99626e-08	1.14261	up
COCN_GLEAN_10007804	147	127	143	986	855	832	4.74071	4.18922	4.65451	28.5512	27.7079	27.5999	2.9863e-22	-2.01057	down
COCN_GLEAN_10023599	0	0	0	46	29	37	0	0	0	2.91074	2.02903	2.69523	6.66357e-06	-5.70646	down
COCN_GLEAN_10022462	27	13	5	245	119	389	0.557764	0.257195	0.099703	4.54152	2.46161	8.25406	2.42762e-06	-3.27003	down
COCN_GLEAN_10008355	73	31	59	0	3	3	2.42844	1.06184	1.98958	0	0.09984	0.078036	2.1584e-09	4.91145	up
COCN_GLEAN_10008350	3308	1948	2157	735	808	1128	43.3514	26.0612	28.6032	8.61916	10.6093	15.1559	4.94033e-09	2.05995	up
COCN_GLEAN_10008351	17	10	15	128	140	59	1.54675	0.889873	1.39177	10.7877	13.2561	5.65081	4.64037e-05	-2.19789	down
COCN_GLEAN_10008358	142	321	185	58	125	43	2.16546	5.00401	2.84951	0.783405	1.91358	0.672837	6.84704e-05	2.13404	up
COCN_GLEAN_10009405	14	26	13	91	57	166	0.432647	0.857772	0.432018	2.67005	1.87342	5.5816	0.00546143	-1.85757	down
COCN_GLEAN_10009407	9	9	4	199	118	94	0.178768	0.169858	0.061295	3.59316	2.38605	1.93184	1.25979e-09	-3.39855	down
COCN_GLEAN_10009401	6	15	11	286	224	189	0.089897	0.240523	0.167999	4.13065	3.6203	3.11219	4.51567e-16	-3.67728	down
COCN_GLEAN_10009408	190	149	195	765	685	497	3.28542	2.62848	3.4185	11.8832	11.9096	8.83757	7.10308e-07	-1.18459	down
CUFF20.309.1	2894	2695	1901	11009	8132	14341	33.0705	31.4349	21.9773	112.697	93.1457	168.165	1.50528e-05	-1.51108	down
COCN_GLEAN_10023335	1243	1015	1043	689	584	466	21.1676	17.6385	17.9805	10.5137	9.96097	8.13562	4.47829e-17	1.59026	up
COCN_GLEAN_10021249	253	70	108	926	995	696	4.2458	1.19559	1.82003	13.9234	16.7457	11.9932	5.43756e-05	-1.90046	down
CUFF11.326.1	4030	4595	3727	1313	1603	1503	120.371	140.13	112.644	35.1237	47.9947	46.0611	1.9039e-18	2.11628	up
COCN_GLEAN_10005188	50	51	43	210	165	212	5.6055	5.84116	4.80678	21.1389	18.5304	24.3664	0.000145174	-1.35807	down
COCN_GLEAN_10005189	62	76	55	1013	1265	535	0.423504	0.530777	0.379864	6.27539	8.77276	3.7978	7.18067e-18	-3.12598	down
COCN_GLEAN_10005182	278	66	109	1925	783	769	5.93113	1.42771	2.35257	36.7782	16.7426	16.8203	9.45464e-05	-2.17195	down
COCN_GLEAN_10023289	62	53	63	8	11	25	7.55585	6.51713	7.77439	0.775452	1.25575	3.06461	9.98662e-05	2.48859	up
COCN_GLEAN_10021244	58	31	53	223	351	163	0.887233	0.48644	0.8263	3.09661	5.47017	2.59328	0.000165694	-1.67268	down
Cocos_nucifera_newGene_1639	8	3	5	215	178	264	0.35565	0.115188	0.200298	9.50864	8.78842	13.3816	1.89489e-16	-4.55612	down
Cocos_nucifera_newGene_1636	697	600	551	341	343	362	10.469	7.83117	7.38194	3.08091	3.47033	3.74497	1.49079e-09	1.45862	up
Cocos_nucifera_newGene_1633	11	7	0	118	174	69	0.175159	0.114046	0	1.73045	2.85569	1.15735	4.37016e-05	-3.35315	down
Cocos_nucifera_newGene_1632	876	1478	1499	220	263	260	24.8805	42.5286	43.1366	5.55114	7.39338	7.50988	7.66462e-20	2.98688	up
COCN_GLEAN_10005234	273	272	270	79	67	150	13.217	13.4554	13.2184	3.40446	3.20958	7.45268	7.11135e-06	2.02173	up
COCN_GLEAN_10005230	1577	1091	1018	4644	5667	3360	31.0913	21.9422	20.2991	82	111.975	67.9697	1.31965e-05	-1.21271	down
Cocos_nucifera_newGene_512	5	0	0	103	94	59	0.131435	0	0	2.7511	3.23436	1.8736	6.29108e-07	-4.48404	down
Cocos_nucifera_newGene_513	0	0	9	84	112	51	0	0	0.353283	3.09271	4.64468	2.13259	0.000916755	-3.51029	down
Cocos_nucifera_newGene_1181	1301	1551	1271	874	748	802	26.2512	31.4251	28.8569	18.4864	16.6642	18.5322	1.16152e-10	1.41744	up
Cocos_nucifera_newGene_1185	65	51	24	285	158	357	2.86795	2.30303	1.06753	11.3715	7.04605	16.3182	0.000757006	-1.82607	down
Cocos_nucifera_newGene_1188	4	0	2	52	140	46	0.017799	0	0.006701	0.335332	0.925717	0.307536	3.29411e-06	-4.17721	down
COCN_GLEAN_10020731	17	27	22	168	194	154	0.798028	1.30416	1.05486	7.10294	9.18991	7.46356	2.30821e-08	-2.2613	down
COCN_GLEAN_10020735	32	13	11	255	163	113	0.443381	0.176588	0.148167	3.2548	2.32121	1.64034	6.61039e-06	-2.46915	down
Cocos_nucifera_newGene_18935	1538	1266	1289	471	583	483	17.6087	14.7078	29.7097	4.82041	6.68505	5.6782	5.94276e-20	2.05159	up
Cocos_nucifera_newGene_18934	3	10	0	71	103	41	0.05011	0.191337	0	2.42552	2.47361	1.31629	0.00125392	-2.9951	down
COCN_GLEAN_10006766	33055	20507	21902	2609	3321	2979	874.805	554.05	586.507	61.8333	88.0705	80.8773	1.28258e-40	3.68857	up
COCN_GLEAN_10006760	1418	1919	1361	833	824	572	19.6675	27.1716	19.0991	10.3383	11.4564	8.13602	4.81602e-12	1.74255	up
COCN_GLEAN_10006768	9957	12341	11061	7936	5886	5705	165.745	209.72	186.311	118.322	98.1897	97.4266	1.04612e-12	1.43998	up
CUFF1.2021.1	6707	3559	7530	734	1059	1388	647.109	350.563	735.159	63.3998	102.336	137.377	1.40192e-13	3.0306	up
CUFF28.517.1	1350	1357	1911	1031	788	734	22.5676	23.1631	32.3338	15.4331	13.206	12.5939	2.32177e-10	1.51616	up
COCN_GLEAN_10016680	308	306	373	171	140	152	7.42237	7.5467	9.10827	3.68417	3.38167	3.75356	7.43276e-12	1.73774	up
Cocos_nucifera_newGene_9254	149	131	76	653	1068	559	3.07575	2.73157	1.70994	12.2115	22.1044	13.0461	5.03451e-07	-1.97943	down
CUFF31.348.1	14	12	14	62	69	58	1.82172	1.55298	1.84154	7.26915	9.06531	7.80576	0.00280348	-1.53812	down
COCN_GLEAN_10012913	357	608	509	95	132	157	13.0861	22.7641	18.8964	3.09617	4.82129	5.91228	1.21356e-10	2.52788	up
COCN_GLEAN_10012912	16	3	0	236	158	161	0.634675	0.119186	0	8.72729	6.51818	6.80741	3.88527e-06	-3.85699	down
COCN_GLEAN_10012911	106	89	78	655	486	405	1.59256	1.37149	1.18614	8.86301	7.36205	6.27554	2.62938e-11	-1.80831	down
COCN_GLEAN_10012910	9	7	18	3659	1549	1529	0.186336	0.134384	0.38316	71.8857	34.0444	34.4013	2.17607e-47	-6.74537	down
COCN_GLEAN_10012914	268	374	144	226	152	138	2.01975	2.87855	1.09519	1.52183	1.14221	1.06228	0.00373218	1.26798	up
Cocos_nucifera_newGene_8121	56	54	75	268	325	238	0.569719	0.532429	0.744483	2.42598	3.29349	2.41317	4.44492e-06	-1.48972	down
Cocos_nucifera_newGene_8123	264	383	287	121	143	123	10.6724	15.8162	11.7713	4.41335	5.67301	5.07364	8.17446e-10	1.90921	up
Cocos_nucifera_newGene_4467	144	302	206	62	89	66	2.99756	6.43151	4.34478	1.15264	1.86661	1.40411	2.20853e-07	2.20441	up
CUFF16.237.1	23	57	31	290	415	359	3.22675	8.22476	4.34063	36.7319	58.8287	52.1157	3.49528e-08	-2.54418	down
Cocos_nucifera_newGene_3112	203	229	200	76	60	120	2.52454	2.94393	2.54391	0.844011	0.74763	1.70565	8.68739e-06	1.88725	up
Cocos_nucifera_newGene_3117	61	55	62	8	27	11	3.07243	2.77511	2.98014	0.291372	1.18468	0.495534	4.7037e-05	2.49353	up
CUFF49.195.3	218	27	183	4578	3917	2100	9.48278	1.17519	8.04885	178.813	171.194	93.9427	2.94314e-10	-3.78593	down
COCN_GLEAN_10011753	2191	1721	1851	1450	1301	1262	111.59	89.4985	95.401	66.1697	66.3941	65.9497	2.17659e-10	1.17426	up
Cocos_nucifera_newGene_15660	12	9	16	153	155	106	0.284524	0.221798	0.378041	3.33222	3.78604	2.65141	2.09662e-09	-2.74534	down
COCN_GLEAN_10024848	671	1077	699	97	88	85	49.3881	80.9755	52.0796	6.38638	6.48719	6.40407	5.59606e-35	3.80511	up
Cocos_nucifera_newGene_15667	49	45	28	11	5	5	0.865547	0.746827	0.476993	0.146834	0.066632	0.071904	2.6326e-06	3.06626	up
COCN_GLEAN_10014980	788	864	1146	211	140	298	34.2016	38.2887	50.3565	8.20396	6.06596	13.2583	8.38134e-12	2.68377	up
COCN_GLEAN_10014986	17	2	14	125	147	79	0.303602	0.028655	0.244937	2.00097	2.63859	1.45548	0.000145562	-2.59934	down
CUFF9.516.3	181	110	181	714	719	713	10.837	6.7061	10.9286	38.2762	43.1196	43.8178	2.29852e-07	-1.52418	down
COCN_GLEAN_10014985	77	68	131	878	853	531	2.33798	2.09705	4.03719	24.0818	26.1699	16.6707	2.07901e-11	-2.32354	down
Cocos_nucifera_newGene_18165	188	488	358	170	176	198	11.4671	28.0324	21.0082	8.45529	9.83627	11.384	0.000430512	1.54725	up
COCN_GLEAN_10013665	696	748	674	521	390	437	22.1106	24.2627	21.6587	14.819	12.4139	14.251	2.56744e-09	1.30722	up
Cocos_nucifera_newGene_19415	243	315	252	707	1356	590	1.74614	1.93359	1.48738	3.97164	6.38115	2.89462	0.00887043	-1.0228	down
COCN_GLEAN_10013660	1808	2443	1633	801	693	718	53.8385	74.2857	49.2236	21.358	20.6867	21.9238	1.39714e-15	2.05849	up
CUFF17.337.2	24	25	36	199	154	130	0.936074	1.01742	1.46096	7.18859	6.24481	5.38607	3.49892e-06	-1.79982	down
COCN_GLEAN_10010409	22	15	24	99	131	106	1.13448	0.762632	1.28005	4.64737	6.91183	5.75268	0.000109226	-1.77196	down
Cocos_nucifera_newGene_13545	9	13	24	233	121	79	0.090205	0.180482	0.340721	2.79921	1.84003	1.30367	4.3892e-05	-2.41926	down
COCN_GLEAN_10017756	8380	15649	10962	305	144	274	213.481	406.998	282.57	6.95949	3.66973	7.15685	1.84738e-58	6.1512	up
COCN_GLEAN_10017755	3162	3006	3079	798	829	767	102.888	99.8517	101.394	23.2609	27.0144	25.613	3.29566e-50	2.5948	up
COCN_GLEAN_10017759	258	391	292	193	165	129	12.763	19.7715	14.6168	8.5396	8.15265	6.55722	8.16666e-08	1.61473	up
Cocos_nucifera_newGene_6439	102	55	70	259	342	209	4.85599	3.04813	3.56735	10.7962	14.8464	8.5671	0.00226049	-1.15733	down
CUFF12.371.1	93	84	93	589	535	378	4.66835	4.30195	4.7088	26.4697	26.922	19.4628	7.23838e-13	-1.78663	down
Cocos_nucifera_newGene_6433	27	12	22	113	132	70	0.366438	0.158393	0.303469	1.41278	1.85108	0.997664	0.00134843	-1.6473	down
CUFF50.222.1	38	55	36	150	135	176	4.8062	7.18177	4.58716	17.1523	17.276	23.0616	0.0061662	-1.1684	down
CUFF31.155.1	4018	6414	5106	2705	2406	1972	86.0698	140.265	110.664	51.8919	51.6535	43.3263	2.14963e-12	1.79733	up
CUFF1.1758.1	207	434	287	276	222	199	19.887	42.6703	28.0094	23.7866	21.3802	19.7015	0.00418268	1.07739	up
CUFF33.649.2	105	123	122	760	791	573	3.24209	3.85933	3.81188	21.0093	24.4683	18.1379	7.08458e-16	-1.91807	down
CUFF52.162.1	35	13	33	347	313	165	0.533037	0.192179	0.513399	4.85737	4.90094	2.63299	4.61724e-08	-2.59576	down
CUFF13.20.2	71	43	36	531	332	311	1.81317	1.10736	0.912902	12.244	8.5554	8.19903	2.64535e-09	-2.25363	down
COCN_GLEAN_10012137	28883	31358	27726	14363	13511	11418	208.146	230.703	202.181	92.712	97.5846	84.427	6.35301e-31	1.82464	up
COCN_GLEAN_10012131	421	509	324	3834	1820	1300	14.1432	17.4563	11.0283	115.55	61.3844	44.8851	1.23192e-05	-1.72122	down
COCN_GLEAN_10012133	77	112	145	918	811	497	1.13837	1.68868	2.16554	12.1686	12.0409	7.54486	5.04577e-09	-2.0184	down
COCN_GLEAN_10012139	24	27	37	223	136	201	1.2051	1.38853	1.90124	10.3014	7.00045	10.63	3.94877e-06	-1.97342	down
COCN_GLEAN_10004855	4527	1841	2245	1997	1824	880	109.924	45.6296	55.1565	43.4164	44.3852	21.9222	0.000216473	1.53028	up
COCN_GLEAN_10004854	1456	2772	1690	391	352	336	41.7651	81.1838	49.0488	10.0302	10.1123	9.88364	8.55742e-22	3.08854	up
COCN_GLEAN_10000340	929	936	966	645	629	534	62.4758	64.2756	65.7816	38.8317	42.4007	36.8215	1.84877e-14	1.30634	up
COCN_GLEAN_10000347	57	126	76	35	18	41	5.97413	13.517	8.04986	3.25923	1.87871	4.35696	0.00041576	2.03257	up
COCN_GLEAN_10000346	1097	1124	1651	247	315	178	62.2436	65.1183	94.8164	12.5434	17.8905	10.3706	2.3165e-24	3.02825	up
CUFF32.517.1	898	972	756	424	406	425	59.6395	65.965	50.8008	25.1976	27.0278	28.9258	5.14578e-13	1.70773	up
CUFF11.247.1	346	354	449	2363	1709	1158	25.3079	26.413	33.2117	154.875	125.334	86.8956	6.86348e-08	-1.48041	down
CUFF14.340.1	0	0	3	130	63	55	0	0	0.322282	16.6134	8.93515	8.02488	8.19464e-08	-4.99248	down
Cocos_nucifera_newGene_11618	1411	1062	1193	5524	9758	4676	5.89912	5.40303	5.29755	21.9633	38.6972	23.5772	6.40428e-08	-1.76068	down
COCN_GLEAN_10008118	2017	2178	2009	10628	12347	16645	56.5169	62.3132	56.9787	266.812	346.853	478.697	5.41228e-11	-2.02894	down
COCN_GLEAN_10008119	2069	261	249	3	2	13	21.2392	2.73525	2.57984	0.022806	0.011354	0.136174	6.1053e-09	6.38088	up
Cocos_nucifera_newGene_8154	374	264	288	22	28	6	2.05388	1.49438	1.63295	0.105974	0.153831	0.031739	5.0848e-24	4.62427	up
COCN_GLEAN_10001430	908	774	781	5269	4991	3936	19.552	17.0225	17.0137	101.685	107.788	87.0125	5.01061e-30	-1.85369	down
COCN_GLEAN_10009640	0	6	2	44	26	30	0	0.274777	0.07256	1.91719	1.23729	1.46781	0.00940205	-2.59153	down
COCN_GLEAN_10003498	160	376	349	269	180	196	10.4306	25.011	22.9975	15.6976	11.7563	13.1224	0.00880611	1.11338	up
COCN_GLEAN_10003499	41	28	36	370	303	177	0.768854	0.535427	0.694389	6.30895	5.7707	3.46121	1.02292e-09	-2.2904	down
COCN_GLEAN_10016937	1139	2254	1501	303	111	377	29.637	59.8809	39.4987	7.03936	2.89479	10.0468	3.3098e-10	3.1697	up
COCN_GLEAN_10003492	6432	8873	5783	4428	3742	3970	66.2786	93.3447	60.3034	40.8692	38.6513	41.9768	3.06984e-08	1.44819	up
COCN_GLEAN_10003493	23	7	2	140	92	66	0.578213	0.185525	0.033064	3.26952	2.39446	1.7726	0.00264532	-2.35859	down
COCN_GLEAN_10018363	785	931	702	266	236	257	38.6864	46.8808	35.0348	11.747	11.662	13.0052	1.19674e-20	2.31198	up
COCN_GLEAN_10018361	11326	10039	10065	4003	4230	3143	128.774	116.522	115.791	40.7603	48.2037	36.6559	3.00806e-38	2.12516	up
COCN_GLEAN_10018364	92	112	82	430	483	364	1.36329	1.68911	1.22683	5.71962	7.1967	5.54429	2.09585e-07	-1.47927	down
COCN_GLEAN_10015087	180	226	203	154	147	110	11.759	15.1182	13.4262	9.02345	9.65569	7.36891	8.73849e-06	1.23121	up
Cocos_nucifera_newGene_10155	383	322	411	177	198	115	18.8803	16.2264	20.5115	7.79122	9.77687	5.82357	1.38696e-11	1.84611	up
COCN_GLEAN_10019943	200	277	212	150	176	152	17.9593	25.4361	19.2632	12.0414	15.8912	14.0445	0.000162719	1.1732	up
COCN_GLEAN_10019942	796	1262	791	734	696	641	15.0068	24.2869	15.0844	12.3959	13.1596	12.403	0.000160736	1.11665	up
COCN_GLEAN_10019945	654	523	498	2139	2086	1714	9.54149	7.77917	7.34617	27.9632	30.5084	25.6621	4.16464e-09	-1.15824	down
COCN_GLEAN_10009396	37	89	50	13	10	11	0.770929	1.91491	1.06883	0.236909	0.197794	0.23249	1.37013e-06	2.91826	up
COCN_GLEAN_10004140	2142	764	1088	10681	8103	3809	138.158	50.2822	70.9779	617.198	523.969	252.131	8.70923e-05	-1.76364	down
Cocos_nucifera_newGene_9758	66	31	39	375	424	275	2.35688	1.08854	1.38699	13.2672	16.6648	10.0936	2.27697e-09	-2.28012	down
Cocos_nucifera_newGene_9759	23	11	27	308	617	162	0.160657	0.088292	0.232129	2.33523	4.941	1.22532	5.43561e-09	-3.34346	down
Cocos_nucifera_newGene_5473	35	96	30	12	5	8	2.10903	6.25584	2.01427	0.688614	0.316503	0.49398	1.54001e-05	3.16446	up
Cocos_nucifera_newGene_5475	119	86	111	434	534	452	1.41091	1.04416	1.32967	4.96525	6.7111	5.78777	1.59653e-07	-1.50615	down
COCN_GLEAN_10018094	21	17	12	391	128	180	0.648426	0.51672	0.372589	10.8643	3.97836	5.70884	2.07286e-08	-3.00478	down
COCN_GLEAN_10018095	269	157	151	716	676	637	8.23621	4.8916	4.66237	19.6303	20.7378	20.0145	0.000248583	-1.14974	down
COCN_GLEAN_10018090	38	54	47	303	275	187	1.78618	2.60415	2.24323	12.9073	13.1081	9.11771	2.28928e-07	-1.75416	down
COCN_GLEAN_10018092	199	95	85	2188	1810	1165	9.01316	4.38673	3.90479	89.0179	82.3855	54.2989	1.51491e-15	-3.03713	down
COCN_GLEAN_10018099	633	1449	649	7783	6522	9971	31.912	74.6225	33.1339	351.893	329.942	516.39	1.0802e-08	-2.45455	down
COCN_GLEAN_10011898	11467	12417	12138	8453	6407	5704	132.725	146.722	142.154	87.6312	74.3263	67.7422	1.22941e-17	1.47989	up
CUFF9.666.1	1076	1168	793	1043	441	712	33.7119	37.3556	25.1101	29.2518	13.8197	22.887	0.00216046	1.12605	up
Cocos_nucifera_newGene_4705	51	71	74	288	274	270	4.4307	6.24906	6.48097	22.4297	23.9296	24.1297	1.16487e-05	-1.41067	down
Cocos_nucifera_newGene_14617	31	36	31	12	6	12	0.823344	0.970483	0.814376	0.2725	0.143453	0.306126	0.000357426	2.25549	up
CUFF29.144.1	653	635	650	398	367	328	28.006	27.7993	28.2144	15.2853	15.758	14.4239	1.1373e-16	1.48426	up
COCN_GLEAN_10005434	1077	607	548	5427	6803	4379	16.632	9.5634	8.55131	75.0682	105.303	69.3814	1.12092e-11	-2.20977	down
COCN_GLEAN_10018104	1924	1654	1712	8793	8906	7508	77.6893	68.184	69.9518	318.029	360.446	311.086	1.87303e-23	-1.58805	down
Cocos_nucifera_newGene_17582	750	744	683	364	558	437	15.3295	15.5175	14.1327	6.65844	11.4382	9.16841	3.7065e-06	1.31412	up
COCN_GLEAN_10001394	2165	2260	2054	1103	833	1005	101.714	108.434	97.6511	46.4234	39.2367	48.4332	1.20649e-16	1.7863	up
COCN_GLEAN_10006169	268	148	175	2542	1843	1751	11.9832	6.75981	7.91632	102.131	82.8835	80.5697	2.64411e-21	-2.6849	down
COCN_GLEAN_10006168	199	92	124	541	404	478	8.13518	3.83743	5.12609	19.842	16.5899	20.0861	0.00257249	-1.11336	down
COCN_GLEAN_10006162	3359	5581	3921	2797	2534	2335	68.6972	116.548	81.1615	51.2467	51.9485	48.9946	3.40873e-07	1.40447	up
COCN_GLEAN_10006160	632	672	512	138	215	145	15.5442	16.8716	12.7388	3.03086	5.28449	3.63926	1.95238e-16	2.49605	up
COCN_GLEAN_10001399	0	0	0	92	37	29	0	0	0	1.50781	0.669324	0.542276	1.46596e-06	-6.02095	down
COCN_GLEAN_10006165	486	547	243	5158	1342	3640	15.7151	18.0466	7.95058	149.463	43.5194	120.808	1.12757e-05	-2.24915	down
CUFF43.233.1	392	426	187	64	69	59	33.0612	36.6913	15.9481	4.83041	5.83474	5.05662	2.06939e-13	2.99156	up
CUFF34.217.2	255	543	410	195	192	214	20.104	43.7633	32.7349	13.7589	15.132	17.2852	2.13953e-05	1.63559	up
Cocos_nucifera_newGene_16127	25	32	21	307	408	359	0.562269	0.727349	0.469403	6.18938	9.20965	8.29434	2.18986e-16	-3.08426	down
COCN_GLEAN_10016090	20	35	27	317	255	189	0.392082	0.70078	0.544244	5.66544	5.09255	3.86501	9.1974e-11	-2.48483	down
CUFF17.615.1	232	72	94	3931	1842	1577	8.07853	2.54613	3.28666	122.651	64.3058	56.364	1.8804e-12	-3.41926	down
COCN_GLEAN_10003330	59	70	63	576	607	399	1.36495	1.65502	1.48478	12.0454	14.1986	9.55559	1.85843e-17	-2.34615	down
COCN_GLEAN_10003333	270	348	273	160	104	109	6.44943	8.5104	6.61677	3.42901	2.48449	2.67122	9.40849e-11	1.91424	up
COCN_GLEAN_10001594	18	31	47	1528	873	2134	0.696365	1.21236	1.87296	54.0419	34.5393	86.49	2.02916e-22	-4.79707	down
Cocos_nucifera_newGene_17295	391	345	275	297	207	258	21.0769	19.7141	16.4285	13.7596	10.4675	13.6573	0.000306369	1.05541	up
Cocos_nucifera_newGene_17296	134	139	139	611	466	361	3.4022	3.62021	3.57998	13.9931	11.9147	9.42843	1.03302e-05	-1.1128	down
COCN_GLEAN_10008253	102	21	38	1856	1164	715	3.13359	0.647439	1.17582	51.4925	36.1168	22.7144	1.03932e-11	-3.71384	down
COCN_GLEAN_10008250	48	29	28	351	443	252	0.651723	0.394455	0.384984	4.28231	6.05517	3.521	8.4361e-12	-2.60486	down
COCN_GLEAN_10008255	15	10	15	144	66	96	1.13409	0.767527	1.10794	9.7975	5.02252	7.44163	4.7569e-05	-2.19107	down
COCN_GLEAN_10008259	31	2	9	998	454	528	0.382002	0.020446	0.100073	11.0404	5.62177	6.69278	1.02859e-11	-4.62165	down
Cocos_nucifera_newGene_17741	136	70	72	1252	6038	1420	0.644264	0.269309	0.274232	5.01263	27.3241	6.48976	5.83871e-12	-4.13134	down
Cocos_nucifera_newGene_17746	0	15	16	149	383	158	0	0.106165	0.112477	0.938143	2.70921	1.13822	4.67039e-05	-3.46958	down
CUFF7.196.1	2174	1973	1782	1890	1279	1132	30.3816	28.1503	25.1963	23.661	17.9132	16.2253	2.21828e-07	1.13808	up
Cocos_nucifera_newGene_6233	151	52	76	605	1645	395	2.12193	0.777521	1.0281	6.17419	18.7581	4.62682	2.49664e-05	-2.47763	down
COCN_GLEAN_10005466	726	868	656	3586	2799	2788	10.5574	12.8917	9.6544	46.7533	40.8252	41.6427	7.27247e-10	-1.35107	down
Cocos_nucifera_newGene_6230	19	7	4	184	99	190	0.284321	0.075553	0.046845	2.56908	1.55871	3.13079	1.01252e-06	-3.18116	down
CUFF27.98.1	209	144	138	88	124	32	4.6985	3.31066	3.1409	1.76422	2.79191	0.727679	0.00108926	1.6559	up
COCN_GLEAN_10013472	7	2	13	164	127	117	0.533421	0.151089	1.00488	11.4896	9.93837	9.34919	2.05564e-08	-3.39672	down
Cocos_nucifera_newGene_10214	74	47	64	404	396	269	1.63667	1.04306	1.43034	8.00282	8.7826	6.09289	2.495e-09	-1.83964	down
CUFF42.152.1	3851	4999	4240	4137	3191	2984	72.6341	96.2649	80.9289	69.8858	60.3283	57.7542	1.93174e-06	1.01374	up
Cocos_nucifera_newGene_7104	502	567	532	63	490	117	11.2937	13.0537	12.1388	1.272	11.3536	2.69863	0.00652095	1.81916	up
Cocos_nucifera_newGene_7101	33	15	31	199	146	129	1.15753	0.531743	1.08914	6.31527	5.17551	4.67707	2.17622e-05	-1.87411	down
COCN_GLEAN_10017515	33	11	21	252	253	233	1.43663	0.499924	0.915185	10.0957	11.3584	10.703	4.23059e-10	-2.79311	down
COCN_GLEAN_10017511	1430	1935	1045	942	591	294	34.0283	47.0236	25.1719	20.0858	14.0981	7.17382	2.27504e-06	1.956	up
COCN_GLEAN_10024311	61	160	60	33	10	10	3.0655	8.22218	3.04601	1.47941	0.493468	0.493423	1.14007e-05	2.97253	up
COCN_GLEAN_10016541	9001	13609	10027	4195	4050	4370	255.58	394.497	288.067	106.674	115.252	127.312	7.04363e-14	2.00935	up
COCN_GLEAN_10011824	11071	7386	9348	6874	4684	4974	191.291	130.283	163.435	106.385	81.1111	88.1702	1.98441e-09	1.4061	up
COCN_GLEAN_10021366	505	1466	813	101	73	116	31.1026	92.1934	50.6433	5.52358	4.50064	7.27797	1.67404e-16	3.82015	up
COCN_GLEAN_10005376	25	9	8	405	227	157	0.771683	0.267678	0.226485	11.5838	7.27305	5.13005	1.10933e-09	-3.40672	down
COCN_GLEAN_10005375	15	7	19	167	107	83	0.377789	0.182087	0.494959	3.86214	2.76578	2.18683	1.27629e-05	-2.35632	down
CUFF23.347.2	2960	3013	3009	2343	2410	1638	31.4523	32.682	32.3551	22.2935	25.6602	17.8564	2.1308e-10	1.16069	up
COCN_GLEAN_10021093	576	897	659	385	333	310	19.1755	30.5273	22.2261	11.4846	11.0969	10.5869	6.60965e-10	1.70852	up
CUFF46.531.1	7	1	0	152	46	97	0.698958	0.092762	0	14.2382	4.78752	10.4137	9.5455e-06	-4.06167	down
CUFF45.142.1	430	482	795	283	331	417	13.8942	15.9023	26.0254	8.18206	10.7284	13.8404	0.000595044	1.3332	up
CUFF51.61.2	14	0	2	2458	922	1435	2.4828	0	0.337333	413.764	173.629	276.746	1.30936e-08	-6.27335	down
COCN_GLEAN_10012034	16	5	6	96	73	67	0.270714	0.073479	0.100729	1.52936	1.3034	1.22199	0.000161648	-2.35654	down
CUFF40.109.1	210	161	179	785	601	596	5.48368	4.29044	4.74245	18.4242	15.7761	16.0252	3.20093e-07	-1.1781	down
COCN_GLEAN_10012033	2619	2961	2852	1315	1264	962	19.2277	22.1951	21.1882	8.64497	9.30185	7.24298	1.06466e-27	1.91735	up
COCN_GLEAN_10012038	4437	5776	4495	3075	2676	2540	53.3899	70.9598	54.7317	33.1429	32.2753	31.3581	3.75696e-12	1.48624	up
COCN_GLEAN_10012039	34	84	97	12	0	8	0.573199	1.48443	1.70076	0.182056	0	0.129095	2.1365e-05	3.72305	up
COCN_GLEAN_10010887	113	99	113	422	430	387	14.6058	13.0654	14.7725	49.036	55.8473	51.4279	2.33139e-07	-1.26598	down
COCN_GLEAN_10010883	213	278	306	157	166	126	12.6586	16.9061	18.4306	8.35918	9.86191	7.66291	3.08839e-07	1.48254	up
COCN_GLEAN_10010882	122	169	129	58	75	69	9.036	12.7854	9.63638	3.82115	5.51566	5.19092	6.33896e-06	1.68104	up
COCN_GLEAN_10010881	97	96	85	55	73	66	7.17828	7.26371	6.3281	3.64746	5.38419	4.9595	0.00236105	1.14792	up
COCN_GLEAN_10010880	31	0	12	7025	2320	2411	0.783404	0	0.309575	163.737	60.5102	64.3591	5.09027e-07	-5.91248	down
COCN_GLEAN_10020941	20338	14314	15321	3066	2604	8145	879.978	632.268	670.778	118.809	112.915	361.583	3.3057e-06	2.35841	up
COCN_GLEAN_10020940	876	770	836	779	501	489	13.0057	11.6707	12.5612	10.3591	7.44944	7.45105	2.97875e-07	1.15907	up
COCN_GLEAN_10020943	3366	1254	875	251	381	485	83.212	31.6368	21.8817	5.54753	9.42923	12.2858	1.84112e-07	2.80309	up
COCN_GLEAN_10020942	309	184	104	67	87	123	7.49307	4.56002	2.53441	1.44791	2.107	3.05176	0.00179502	1.66381	up
COCN_GLEAN_10020949	260	186	147	65	68	69	5.97959	4.36123	3.4127	1.3367	1.55594	1.61828	2.00213e-09	2.16806	up
COCN_GLEAN_10020948	27	37	19	144	237	93	0.268249	0.382785	0.18994	1.30472	2.40162	0.963614	0.00073939	-1.77391	down
Cocos_nucifera_newGene_301	5	0	5	115	291	128	0.039432	0	0.039093	0.868673	2.88488	1.39802	2.74016e-10	-4.73833	down
Cocos_nucifera_newGene_300	32	21	16	345	349	395	1.39779	0.95469	0.763119	13.8103	15.1374	18.2912	7.84172e-17	-3.28134	down
Cocos_nucifera_newGene_18749	77	76	94	23	37	5	3.30152	3.32275	4.08926	0.88508	1.60295	0.209171	0.000109266	2.50676	up
CUFF14.100.2	173	187	158	1239	943	791	8.23169	9.1226	7.62153	53.0394	45.1585	38.7916	5.53008e-16	-1.83085	down
Cocos_nucifera_newGene_9195	55	31	37	372	840	251	0.423118	0.226153	0.2698	2.94001	7.06571	2.34022	3.8392e-08	-2.81417	down
Cocos_nucifera_newGene_5672	5	8	15	150	127	76	0.060223	0.103961	0.192773	1.80029	1.70739	1.03648	7.24959e-07	-2.85136	down
Cocos_nucifera_newGene_14074	164	243	150	126	190	99	3.00012	4.55165	2.78728	2.07243	3.4965	1.86165	0.00753043	1.08067	up
Cocos_nucifera_newGene_14075	1382	1583	2003	562	248	231	7.69052	8.5506	11.76	3.67284	1.94757	2.19612	2.33191e-16	2.9179	up
CUFF46.164.2	0	12	8	82	137	77	0	1.44084	0.90248	8.90161	16.7992	9.55712	0.000624009	-2.92841	down
Cocos_nucifera_newGene_3631	635	534	853	199	240	267	19.2377	17.5319	26.2618	5.39039	7.26243	8.29117	5.2642e-11	2.12554	up
Cocos_nucifera_newGene_3637	32	37	39	202	273	164	0.222208	0.255934	0.265093	1.68053	2.98511	1.36473	6.03036e-07	-1.86725	down
CUFF27.480.1	11	8	4	44	119	32	1.91709	1.332	0.58282	7.18072	22.0132	6.02564	0.00397432	-2.24354	down
CUFF1.530.1	72	61	63	16	16	12	6.89799	5.99918	6.08934	1.32638	1.51709	1.11017	1.4935e-09	2.75479	up
Cocos_nucifera_newGene_3096	225	178	219	131	128	71	1.74229	1.36575	1.66279	0.959594	1.00111	0.545431	4.65384e-07	1.5788	up
Cocos_nucifera_newGene_3091	818	630	750	137	143	148	18.9739	14.904	17.5939	2.84368	3.32087	3.49956	9.5341e-35	2.98636	up
Cocos_nucifera_newGene_3090	1825	1922	2223	0	43	6	31.7736	34.1433	39.1015	0	0.748818	0.101911	3.56674e-06	5.77465	up
COCN_GLEAN_10010309	2173	4770	3292	656	377	454	74.7188	167.467	114.55	20.1991	12.9772	16.0194	1.09535e-20	3.41279	up
COCN_GLEAN_10010303	32	16	24	230	238	115	0.326938	0.163205	0.24774	2.15683	2.49739	1.23051	6.53098e-07	-2.27862	down
COCN_GLEAN_10012363	210	239	158	899	1052	505	3.43728	3.98825	2.60823	13.1987	17.2723	8.48566	0.00011145	-1.31166	down
COCN_GLEAN_10000937	1	0	1	702	49	109	0.001334	0	0.032222	31.4049	2.44972	5.54584	1.24755e-10	-6.65523	down
COCN_GLEAN_10021761	1166	472	921	127	84	418	46.0373	19.016	36.7857	4.48566	3.29518	16.9106	0.000152484	2.45149	up
COCN_GLEAN_10000703	397	651	565	415	455	312	16.8993	28.2785	24.3295	15.8298	19.3824	13.5921	0.000249049	1.11327	up
Cocos_nucifera_newGene_12020	885	853	1007	701	750	651	35.5747	35.8621	40.8413	31.1518	37.5108	33.6709	2.42772e-07	1.037	up
CUFF2.164.1	58	46	34	1062	1260	987	7.23073	5.80372	4.2323	119.198	158.266	126.865	9.92636e-40	-3.88793	down
COCN_GLEAN_10005617	1062	1088	1524	373	330	276	74.1766	77.5881	107.781	23.289	23.0812	19.7571	9.02469e-27	2.56018	up
COCN_GLEAN_10017657	579	615	787	2725	2371	2048	6.78813	7.35131	9.32499	28.6124	27.85	24.6326	3.13492e-08	-1.17566	down
COCN_GLEAN_10017655	1969	2776	2236	1204	737	1021	63.8894	91.9639	73.4087	34.9902	23.9469	33.9715	8.47284e-11	1.88271	up
COCN_GLEAN_10017654	867	433	904	328	249	650	30.7921	15.6728	32.4804	10.4155	8.83558	23.6827	0.0062483	1.39422	up
COCN_GLEAN_10017658	74	147	80	476	721	331	1.16573	2.38064	1.27723	6.80077	11.5294	5.42131	0.000231726	-1.62276	down
CUFF21.106.1	65	77	76	267	242	280	4.88776	5.91411	5.81535	18.0695	18.2999	21.7109	0.000175947	-1.19244	down
CUFF48.104.1	1	0	2	48	37	41	0.149498	0	0.358054	8.80442	7.53859	8.62913	1.12036e-05	-4.16612	down
Cocos_nucifera_newGene_13080	521	619	433	521	348	291	13.1934	16.0976	11.1737	12.001	8.93134	7.67613	0.000101186	1.11811	up
COCN_GLEAN_10002397	23399	12369	14220	10008	11486	10373	613.299	330.948	377.121	234.932	301.725	278.935	2.45789e-05	1.27835	up
CUFF48.675.2	266	215	339	279	165	201	36.6173	30.1818	47.2169	34.487	22.8156	28.4011	0.00233369	1.00121	up
Cocos_nucifera_newGene_19620	15	0	16	5934	3692	9013	0.308165	0	0.334012	110.662	77.0292	192.54	1.72453e-11	-7.22546	down
COCN_GLEAN_10015018	1346	1725	1623	323	267	290	55.3519	72.456	67.5585	11.8869	10.9714	12.2063	8.20574e-41	3.05761	up
COCN_GLEAN_10016017	12	10	10	73	95	84	0.292234	0.249585	0.236329	1.58465	2.32733	2.09401	1.53974e-05	-2.2599	down
COCN_GLEAN_10007617	313	370	357	264	290	250	19.3767	23.3639	22.3227	14.6458	17.9823	15.8417	2.9484e-05	1.02346	up
COCN_GLEAN_10023202	500	922	909	93	88	129	18.8287	35.4777	34.6988	3.13401	3.3214	4.97513	3.20001e-19	3.48667	up
Cocos_nucifera_newGene_8770	22	24	14	154	263	172	0.118222	0.135161	0.076614	1.20525	1.45327	0.993244	3.06558e-08	-2.5769	down
COCN_GLEAN_10002646	283	309	244	234	180	177	14.7164	16.4256	12.8494	10.89	9.38839	9.46706	6.35399e-06	1.16122	up
COCN_GLEAN_10002643	4643	5412	4189	3328	2951	2262	48.8611	58.1454	44.6074	31.3687	31.1241	24.4213	5.18234e-12	1.40896	up
COCN_GLEAN_10002640	8	2	10	3398	3001	1593	0.056197	0.013803	0.068078	22.2542	21.9945	11.9476	6.51315e-65	-7.7492	down
Cocos_nucifera_newGene_20080	8	3	5	227	330	25	0.010505	0.004249	0.001318	1.70209	2.7657	0.183698	1.20251e-06	-4.08047	down
Cocos_nucifera_newGene_20081	36	42	45	13	28	6	1.31388	1.57126	1.68357	0.419852	1.02478	0.208039	0.00384856	1.9681	up
Cocos_nucifera_newGene_11903	403	488	465	80	105	34	3.76638	5.0934	4.5665	0.653722	1.03413	0.310069	7.65323e-17	3.2676	up
CUFF30.908.1	2107	1462	2438	757	692	490	90.0623	63.8042	105.447	28.9913	29.6236	21.475	1.13508e-18	2.28619	up
COCN_GLEAN_10003510	500	300	463	375	328	239	20.7762	12.7058	19.4825	13.9454	13.6738	10.2011	0.000178242	1.08459	up
COCN_GLEAN_10003513	222	251	215	108	81	89	30.6229	35.2382	30.0199	13.2746	11.095	12.6003	3.07975e-12	1.95472	up
COCN_GLEAN_10003512	62	140	61	360	276	355	4.51835	10.4173	4.4774	23.5716	20.2429	26.5999	0.00880247	-1.22209	down
CUFF42.688.2	2934	3885	3709	642	421	525	87.1592	117.829	111.498	17.0592	12.5306	15.9812	4.52301e-40	3.36899	up
CUFF29.188.1	1394	1711	1614	591	605	555	82.1027	102.933	96.2037	31.1938	35.7033	33.5128	4.72424e-23	2.07878	up
COCN_GLEAN_10023144	5	0	2	84	83	47	0.07245	0	0.029202	1.34863	1.50506	0.860866	1.65703e-06	-3.91062	down
COCN_GLEAN_10023146	226	115	196	969	988	1179	11.0125	5.73562	9.67513	42.4024	48.3887	59.1122	3.98751e-08	-1.89036	down
COCN_GLEAN_10023140	436	448	338	362	275	299	17.6587	18.5183	13.8587	13.1341	11.133	12.4058	5.92722e-05	1.04028	up
COCN_GLEAN_10014943	154	230	114	1007	946	849	5.21964	7.98176	3.90724	30.731	32.2892	29.6683	7.35188e-08	-1.80048	down
COCN_GLEAN_10009059	3434	3661	3511	3208	3282	1928	38.4402	41.8312	39.7707	32.1661	36.8161	22.1381	7.09833e-06	1.01087	up
COCN_GLEAN_10009052	1746	1552	1417	902	765	562	82.3932	74.743	67.6564	38.1054	36.1786	27.2164	2.50565e-18	1.75104	up
COCN_GLEAN_10009056	0	5	0	72	31	43	0	0.154049	0	2.39286	1.16043	1.6524	0.000951193	-3.53352	down
COCN_GLEAN_10009054	639	709	554	171	144	118	21.0937	23.907	18.5059	5.05699	4.75068	3.97257	8.20676e-33	2.79201	up
COCN_GLEAN_10009055	802	765	924	249	166	186	26.4916	25.7878	30.8838	7.36898	5.47078	6.29526	7.2093e-31	2.7012	up
CUFF48.371.1	563	623	564	3139	2047	1653	11.6217	13.1145	11.767	58.0467	42.3562	35.0141	3.30577e-07	-1.26621	down
CUFF30.113.1	395	270	290	2092	2401	1734	7.42357	5.16897	5.50702	35.2126	45.2245	33.4366	3.35903e-17	-2.03172	down
COCN_GLEAN_10018113	178	93	206	86	29	64	3.18337	1.70121	3.72904	1.37767	0.504005	1.16806	0.000132583	2.00823	up
COCN_GLEAN_10018112	2849	1837	2862	1186	703	744	147.187	96.9089	149.618	54.8669	36.3734	39.4117	1.07213e-14	2.17283	up
COCN_GLEAN_10018115	1416	915	1021	795	730	634	27.3175	18.0099	19.9236	13.7255	14.1043	12.5518	5.5663e-08	1.28625	up
COCN_GLEAN_10018119	467	474	378	2299	1759	1689	9.3044	9.6348	7.61786	41.0306	35.1332	34.5268	6.55636e-12	-1.4458	down
COCN_GLEAN_10018118	4592	5589	4657	976	967	628	67.5698	83.9457	69.3305	12.8556	14.258	9.46643	1.31978e-48	3.19233	up
COCN_GLEAN_10001607	1600	1749	1776	61	37	56	38.846	43.3437	43.633	1.31944	0.899917	1.37373	1.10605e-98	5.66655	up
COCN_GLEAN_10001600	26	8	13	2188	601	412	1.14758	0.363142	0.544419	87.5462	26.9011	18.8876	3.91867e-16	-5.10152	down
Cocos_nucifera_newGene_11015	18	14	14	169	230	248	0.097757	0.095295	0.080274	1.33878	1.42913	1.55063	6.03554e-12	-3.10988	down
Cocos_nucifera_newGene_11014	0	5	6	285	454	369	0	0.017197	0.018695	1.31038	2.15549	1.6072	4.66964e-21	-5.73093	down
COCN_GLEAN_10014328	65	27	41	238	311	321	1.29205	0.53717	0.822318	4.25668	6.23024	6.58672	4.24121e-06	-2.03791	down
COCN_GLEAN_10014326	22	39	27	186	243	139	0.633414	1.16402	0.799008	4.87518	7.13823	4.15029	5.72798e-06	-1.97065	down
COCN_GLEAN_10006556	4128	4866	3898	357	243	238	169.824	204.368	162.266	13.137	9.9995	10.0091	1.13127e-94	4.59401	up
CUFF16.287.1	5	8	3	122	155	253	0.09862	0.17552	0.065277	2.51242	3.576	5.99484	4.72526e-11	-4.21998	down
COCN_GLEAN_10015105	4	4	8	270	44	41	0.177248	0.152486	0.397997	12.0288	2.18337	2.0931	6.54568e-05	-3.38839	down
CUFF34.81.1	31372	41717	36945	19245	19450	20105	919.538	1248.3	1095.74	505.247	571.377	604.607	3.60591e-11	1.54702	up
CUFF43.309.1	76	88	58	317	243	258	4.16925	4.94531	3.2162	15.6824	13.4529	14.6228	0.000221973	-1.20188	down
COCN_GLEAN_10005606	0	4	2	187	58	268	0	0.300187	0.107842	13.688	4.72637	22.4669	1.88793e-09	-5.21995	down
COCN_GLEAN_10007605	100	76	115	1003	755	714	2.20821	1.71816	2.57691	19.9499	16.8025	16.2535	1.79057e-20	-2.39985	down
COCN_GLEAN_10007606	80	107	171	380	798	401	1.52832	2.09489	3.32393	6.54211	15.3762	7.90489	0.0018066	-1.44736	down
CUFF28.413.1	29	33	16	154	152	124	2.44222	2.80444	1.30572	11.6514	12.8182	10.7296	6.20987e-05	-1.75676	down
Cocos_nucifera_newGene_4276	2736	3664	3578	1629	1208	989	24.6071	33.7105	33.0352	13.0973	9.31969	8.67872	3.4418e-18	2.05474	up
CUFF43.313.1	20	26	32	286	100	94	0.746233	1.00572	1.2193	9.74002	3.78701	3.66944	0.00105667	-1.83442	down
Cocos_nucifera_newGene_13581	637	809	960	527	337	416	44.4715	57.7105	67.8444	32.9425	23.5467	29.8098	7.34115e-08	1.56218	up
Cocos_nucifera_newGene_16374	1921	1828	2721	892	899	666	19.582	18.6	27.2523	8.17435	9.29956	7.06669	1.97923e-17	2.05156	up
Cocos_nucifera_newGene_16370	0	2	19	106	382	122	0	0.019264	0.179546	0.916337	4.26963	1.28263	0.0002099	-3.6824	down
Cocos_nucifera_newGene_7301	2740	1823	2133	1550	1314	978	21.7146	15.337	17.5259	12.2323	12.3292	9.71648	1.8189e-10	1.4664	up
CUFF28.361.1	94	135	153	860	687	552	1.43273	2.10254	2.35228	11.7698	10.5287	8.65426	2.24727e-09	-1.75949	down
Cocos_nucifera_newGene_18128	7	6	11	135	73	68	0.153897	0.147584	0.263899	2.95717	1.78663	1.69005	2.84949e-06	-2.7237	down
CUFF52.442.1	171	98	210	10170	5891	3742	1.48663	0.870274	1.84502	79.4562	51.497	33.4891	8.25869e-33	-4.58533	down
CUFF30.748.1	1704	1710	1371	228	232	408	60.3028	61.7846	49.0868	7.20865	8.21655	14.8121	4.2301e-16	3.02695	up
Cocos_nucifera_newGene_14559	33	27	30	315	345	246	1.05492	0.871766	0.965204	9.016	11.0469	8.06944	1.74058e-16	-2.63462	down
CUFF9.617.1	742	972	788	607	530	580	17.7203	23.7241	19.0434	12.9868	12.6943	14.2166	1.55639e-06	1.19266	up
COCN_GLEAN_10009531	380	456	418	3002	2510	2506	27.7471	34.0427	30.9412	196.741	184.094	188.097	4.53111e-24	-2.00347	down
Cocos_nucifera_newGene_4834	525	2064	1275	703	875	777	5.39201	20.7764	12.7085	7.3187	11.115	9.42315	0.00718918	1.34136	up
COCN_GLEAN_10022378	81	70	58	456	281	263	1.32064	1.15636	0.950584	6.65425	4.5808	4.38801	2.1135e-06	-1.55702	down
COCN_GLEAN_10022379	2961	4869	2850	805	936	690	50.2016	84.29	48.8862	12.2233	15.8985	12.0006	1.00558e-19	2.77608	up
COCN_GLEAN_10022374	103	121	107	553	465	203	1.58604	1.90444	1.66277	7.64438	7.1934	3.20306	0.00323698	-1.15509	down
COCN_GLEAN_10022375	66	37	52	534	429	178	0.722516	0.409315	0.568019	5.25955	4.72208	2.00577	2.13171e-06	-2.12662	down
COCN_GLEAN_10022370	6466	6515	7980	1453	1558	1250	122.394	125.9	152.838	24.6305	29.5497	24.2776	4.61174e-54	2.94742	up
COCN_GLEAN_10009935	619	821	694	3076	1948	2465	34.9389	47.3037	39.6617	155.613	110.303	142.848	2.60819e-05	-1.13516	down
COCN_GLEAN_10009936	252	486	277	240	178	210	28.5497	56.3423	31.7959	24.3649	20.2397	24.4439	0.000461967	1.33916	up
COCN_GLEAN_10009931	173	114	118	1459	1256	1058	5.66754	3.81085	3.89835	42.9122	41.3361	35.6211	6.42093e-25	-2.53581	down
COCN_GLEAN_10009930	5994	3259	6695	415	252	443	466.825	259.054	527.598	28.8929	19.6052	35.3982	1.52204e-32	4.40701	up
Cocos_nucifera_newGene_920	88	68	102	455	520	267	3.2676	1.65114	3.1969	11.1806	12.9741	7.57161	4.64537e-06	-1.567	down
Cocos_nucifera_newGene_926	549	885	625	441	573	502	3.80801	6.10852	4.61599	3.10828	3.98935	3.22584	0.000839469	1.08287	up
CUFF41.439.2	6914	7975	7790	5486	4924	3576	36.735	43.2572	41.8846	26.1079	26.2199	19.4938	3.12302e-13	1.37132	up
COCN_GLEAN_10024431	174	170	352	40	24	50	19.7328	19.6254	40.3473	3.98385	2.65016	5.75844	1.5573e-10	3.15267	up
COCN_GLEAN_10024430	14088	6667	11262	1460	386	2573	1828.63	883.401	1479.09	169.735	50.1652	342.601	6.60064e-08	3.29386	up
COCN_GLEAN_10024436	42	34	35	347	286	332	3.99676	3.26786	3.34572	29.912	27.6417	32.7895	2.91509e-14	-2.43985	down
COCN_GLEAN_10023429	57	48	44	402	238	206	1.39591	1.20026	1.09467	8.84582	5.87096	5.17907	5.10921e-07	-1.79044	down
COCN_GLEAN_10023428	2032	2750	2320	1366	754	861	30.0905	41.5886	34.7738	18.1215	11.193	13.0852	8.69294e-12	1.91827	up
Cocos_nucifera_newGene_7717	1314	683	766	4557	6987	3359	11.1868	5.93046	6.59599	34.7586	59.6349	29.348	1.95208e-06	-1.74104	down
COCN_GLEAN_10017491	36	1	9	582	1179	546	0.922704	0.012602	0.216325	13.4003	30.368	14.3953	1.31316e-09	-4.65524	down
COCN_GLEAN_10017492	118	55	142	4	0	32	5.04921	2.39663	6.16143	0.13355	0	1.40328	0.00288417	3.13162	up
COCN_GLEAN_10017495	5	7	0	30	53	70	0.081258	0.130929	0	0.480314	0.967128	1.30018	0.00395945	-2.72771	down
COCN_GLEAN_10017494	419	502	320	3066	2220	1791	7.58602	9.27191	5.8606	49.7294	40.2912	33.2751	4.31967e-11	-1.8089	down
COCN_GLEAN_10016477	6368	2762	2686	1862	1603	2335	71.8759	31.8211	30.6668	18.8235	18.1283	27.0313	0.000105384	1.6172	up
CUFF7.333.4	18	37	19	197	312	154	3.15494	6.59859	3.41784	31.431	55.792	28.0797	1.20241e-06	-2.41508	down
Cocos_nucifera_newGene_2749	29	28	27	0	0	0	1.67509	1.89315	1.76638	0	0	0	1.04979e-07	6.4624	up
COCN_GLEAN_10013556	764	524	668	2632	2387	2185	6.8011	4.76487	6.01794	20.998	21.3113	19.9703	6.89745e-09	-1.21704	down
COCN_GLEAN_10013557	30	78	96	502	380	327	0.9729	2.58122	3.13917	14.5762	12.3433	10.8736	9.00956e-05	-1.83647	down
COCN_GLEAN_10013553	0	16	11	204	292	164	0	0.236846	0.152304	2.70157	4.3224	2.47817	3.27739e-06	-3.6381	down
COCN_GLEAN_10013559	0	2	2	137	27	78	0	0.043248	0.043678	2.93805	0.634426	1.91792	1.24141e-06	-4.59798	down
COCN_GLEAN_10017717	8	16	23	250	92	61	0.293273	0.664952	0.962773	9.35026	3.8274	2.61383	0.000867627	-2.24118	down
CUFF7.300.1	8822	11107	8954	2853	3214	2266	119.784	153.966	123.025	34.6921	43.7393	31.5641	2.25523e-29	2.45036	up
COCN_GLEAN_10021110	115	59	55	824	365	357	3.98643	2.07669	1.92673	25.6926	12.7103	12.7475	8.24614e-06	-2.01391	down
CUFF32.242.1	78	23	47	515	229	168	0.440054	0.131937	0.26833	2.61871	1.30133	0.977028	0.000989051	-1.852	down
COCN_GLEAN_10021115	863	795	879	280	127	355	29.7682	28	30.6625	8.65308	4.36183	12.5338	6.44036e-08	2.31216	up
COCN_GLEAN_10001449	35	21	19	430	220	241	0.556475	0.331022	0.30591	6.23235	3.56434	3.99241	4.36968e-11	-2.82874	down
COCN_GLEAN_10011169	217	207	294	6	1	6	14.3912	13.9867	19.7537	0.331102	0.040871	0.392926	7.76352e-32	6.22198	up
COCN_GLEAN_10010928	858	1265	1095	338	231	213	32.0082	48.2195	41.3459	11.2785	8.64436	8.12726	2.42737e-23	2.70139	up
CUFF54.95.1	22445	27533	19511	7690	8908	8522	240.88	301.652	211.87	73.9201	95.8119	93.8285	1.08569e-16	2.10246	up
CUFF26.411.1	1220	1957	1784	1555	976	1128	31.8828	52.229	47.1759	36.3965	25.558	30.2597	0.000250462	1.10382	up
COCN_GLEAN_10004406	422	1224	782	12	1	53	51.0821	151.297	95.7842	1.25226	0.112523	6.48791	3.97402e-05	4.71512	up
COCN_GLEAN_10010926	1668	966	1142	397	306	332	38.4465	22.7178	26.6329	8.1845	7.06046	7.84635	1.87866e-19	2.49925	up
COCN_GLEAN_10019620	10920	4872	8889	1965	1491	1659	739.52	336.828	609.112	119.138	101.14	115.22	4.5922e-19	2.88546	up
COCN_GLEAN_10019622	32	10	4	3621	1084	1824	0.689624	0.21564	0.080776	70.8619	23.735	40.8871	6.44023e-23	-6.16261	down
CUFF19.420.2	15	6	8	87	55	56	0.667442	0.25604	0.374456	3.64299	2.56827	2.67692	0.000925662	-2.01544	down
CUFF42.568.1	28	6	20	273	177	136	1.37845	0.29306	0.993998	12.3074	8.94562	7.02653	2.41248e-06	-2.66064	down
COCN_GLEAN_10015258	51	53	31	399	331	307	2.17156	2.31458	1.33821	15.3785	14.2574	13.5324	1.98605e-11	-2.24433	down
CUFF31.794.1	646	824	587	157	131	140	86.9505	113.15	79.9503	18.8277	17.5566	19.2475	1.1497e-27	2.90366	up
COCN_GLEAN_10015253	50	80	55	25	27	31	3.60132	5.95957	4.02045	1.61701	1.96859	2.31258	0.000374783	1.75763	up
COCN_GLEAN_10015254	57	66	59	31	51	35	4.13673	4.91764	4.3358	1.96718	3.73061	2.58421	0.00607674	1.26244	up
CUFF30.534.2	470	602	398	106	117	125	31.4108	41.0854	26.9094	6.31076	7.84124	8.55327	9.34344e-18	2.69665	up
Cocos_nucifera_newGene_9495	3102	3034	2655	962	1279	933	43.5519	46.6923	44.9417	9.36655	13.7473	10.6514	2.46593e-20	2.11369	up
Cocos_nucifera_newGene_5826	126	80	136	709	927	599	4.66835	3.01959	5.11094	23.6779	34.6315	22.8962	1.57699e-10	-2.02621	down
Cocos_nucifera_newGene_5824	70	81	114	55	22	46	3.30771	4.51386	5.02541	2.64114	1.41735	4.7682	0.000832518	1.71567	up
Cocos_nucifera_newGene_5822	74	94	113	70	25	63	3.82487	4.70855	4.914	4.82659	1.56576	4.52856	0.00686202	1.43996	up
Cocos_nucifera_newGene_5821	59	28	49	183	505	326	0.894576	0.307546	0.467078	1.26283	2.6753	2.95102	2.32141e-05	-2.20401	down
Cocos_nucifera_newGene_4191	400	364	306	0	20	0	2.59431	2.40698	2.00887	0	0.125572	0	0.00542493	4.01716	up
Cocos_nucifera_newGene_8631	18579	7632	10867	4211	6446	4874	127.469	54.5508	80.1468	27.1679	44.5234	35.5955	8.85416e-07	1.86069	up
Cocos_nucifera_newGene_19007	2431	2590	2418	510	512	469	4.64126	4.81412	4.35736	0.758453	0.866483	0.800825	3.83451e-62	2.96656	up
Cocos_nucifera_newGene_19005	710	682	690	902	309	280	15.7366	13.7644	15.8006	15.9792	6.10911	5.66643	0.00676994	1.17965	up
Cocos_nucifera_newGene_19009	17	14	16	130	107	88	0.209319	0.207495	0.355144	1.70975	1.53547	1.41264	1.92541e-06	-2.0722	down
Cocos_nucifera_newGene_11253	194	180	191	696	707	517	17.4197	16.2728	17.4566	50.5229	57.3203	43.1853	3.09756e-07	-1.09017	down
Cocos_nucifera_newGene_11250	11	19	35	125	175	89	0.110913	0.194845	0.375212	1.18786	1.84505	0.967646	0.00135749	-1.83562	down
COCN_GLEAN_10018467	188	251	185	1002	757	1000	5.3942	7.34463	5.36885	25.7507	21.7457	29.4179	7.85316e-07	-1.47648	down
COCN_GLEAN_10003999	2607	4632	2947	1014	723	603	61.5271	111.586	70.3723	21.4154	17.0885	14.5959	4.47053e-19	2.78203	up
COCN_GLEAN_10003990	335	498	455	277	120	118	12.0935	18.3461	16.6079	8.95709	4.31856	4.34768	3.25196e-07	1.99515	up
COCN_GLEAN_10003993	1254	1077	956	1090	575	798	72.3371	63.389	55.7795	56.2953	33.2292	47.1827	0.00028464	1.07283	up
COCN_GLEAN_10003992	1101	802	825	2982	3046	2654	7.60551	5.65522	5.76312	18.4507	21.0948	18.8129	2.08345e-06	-1.00996	down
Cocos_nucifera_newGene_12785	768	1007	747	415	687	330	4.62027	6.18911	4.54672	2.23537	4.1441	2.03721	2.10005e-05	1.47052	up
Cocos_nucifera_newGene_12786	29	49	72	10	4	4	0.616983	1.07471	1.57294	0.227716	0.096723	0.085378	3.44342e-07	3.54152	up
Cocos_nucifera_newGene_11789	346	482	454	149	233	123	0.957456	1.484	1.50377	0.393148	0.633155	0.358641	6.07087e-09	1.98855	up
Cocos_nucifera_newGene_11788	994	1799	1341	663	863	314	4.95393	10.269	6.5551	3.41924	4.58161	1.88124	5.72439e-06	1.83501	up
COCN_GLEAN_10000877	9	7	6	157	122	92	0.083792	0.070064	0.058418	1.42245	1.24005	0.956595	1.13821e-10	-3.29214	down
Cocos_nucifera_newGene_11780	176	163	200	663	610	772	2.48781	2.34528	2.95274	7.66934	7.67922	10.3165	9.27245e-06	-1.27272	down
Cocos_nucifera_newGene_15201	4	6	16	116	119	27	0.042992	0.069765	0.282985	1.644	2.38774	0.404255	0.00210372	-2.42546	down
CUFF29.312.1	124	176	116	75	71	116	16.2102	23.5298	15.3603	8.76732	9.3037	15.5942	0.00476236	1.26809	up
Cocos_nucifera_newGene_13788	787	587	628	176	308	170	13.6908	10.4434	12.407	3.15465	5.76441	3.02675	7.73009e-12	2.24256	up
COCN_GLEAN_10001834	8452	8837	9126	6446	7616	4861	117.247	125.147	128.098	80.0899	105.882	69.1834	3.30709e-08	1.14643	up
COCN_GLEAN_10001836	2	2	15	110	255	76	0.03244	0.027358	0.24141	1.59546	4.15011	1.25311	1.98964e-05	-3.54235	down
COCN_GLEAN_10001837	40	40	39	177	101	392	3.33599	3.35714	3.29182	13.2782	8.47434	33.6634	0.00293422	-1.82686	down
CUFF42.101.1	2486	2208	2393	1343	1102	931	46.8151	42.4429	45.5933	22.65	20.7864	17.9756	1.18129e-27	1.73651	up
Cocos_nucifera_newGene_13127	5	3	8	85	93	43	0.061253	0.032505	0.088986	0.937581	1.152	0.53739	1.04419e-05	-2.94157	down
Cocos_nucifera_newGene_5359	3612	2487	3420	11803	12794	9376	138.349	97.2156	132.535	404.903	491.147	368.472	1.11564e-07	-1.16768	down
CUFF10.645.1	335	1000	714	164	55	288	9.50254	28.9632	20.4895	4.14966	1.54289	8.37274	9.45232e-05	2.50349	up
Cocos_nucifera_newGene_19787	15	8	9	143	196	105	0.76272	0.400216	0.484138	6.9025	10.6439	5.80858	2.37959e-09	-3.03456	down
COCN_GLEAN_10006821	19	0	13	194	125	133	1.75796	0	1.21584	16.1713	11.6736	12.6495	0.000465944	-2.91015	down
COCN_GLEAN_10006828	145	45	74	439	396	242	3.84235	1.22437	1.98577	10.4773	10.5544	6.59268	0.00568817	-1.32238	down
Cocos_nucifera_newGene_16578	9155	11691	12416	587	118	193	310.947	406.145	427.551	18.0528	3.98833	6.74267	6.10291e-32	5.76805	up
COCN_GLEAN_10002562	148	164	114	93	82	96	14.078	15.9414	11.0053	7.93299	7.7752	9.35495	0.000222196	1.28776	up
COCN_GLEAN_10002561	9120	6569	8813	2059	1206	2055	394.57	290.163	385.833	79.7647	52.2799	91.2089	6.90894e-20	2.81434	up
COCN_GLEAN_10002560	753	324	790	553	408	211	15.8981	6.97422	16.8709	10.4518	8.62546	4.56157	0.00238823	1.3385	up
Cocos_nucifera_newGene_19873	845	931	1096	0	6	7	29.8479	33.6073	39.2018	0	0.212269	0.224879	3.9439e-63	8.17331	up
Cocos_nucifera_newGene_19872	1174	663	992	529	619	323	13.7692	7.91794	11.7756	5.52153	7.23802	3.85312	6.39984e-07	1.59853	up
Cocos_nucifera_newGene_19876	20	41	77	436	205	521	0.821375	1.67735	3.19625	15.7295	8.10912	21.337	8.4055e-05	-2.34163	down
COCN_GLEAN_10016198	0	0	0	82	241	804	0	0	0	1.79248	5.93444	20.2921	4.48878e-13	-8.3013	down
COCN_GLEAN_10016197	0	0	0	69	166	676	0	0	0	2.63357	7.13854	29.7492	5.88706e-12	-8.01428	down
COCN_GLEAN_10016191	297	130	290	66	110	175	5.46454	2.44202	5.3983	1.08228	2.03259	3.31106	0.00447342	1.56381	up
CUFF18.304.2	988	707	1079	743	478	608	108.807	79.3882	120.173	73.2475	52.7317	68.68	1.08119e-05	1.24685	up
CUFF29.245.1	4155	5067	4124	3000	2979	2514	43.8946	54.6509	44.081	28.3898	31.5397	27.2506	2.8682e-11	1.31227	up
COCN_GLEAN_10007889	253	293	353	1908	1493	1128	2.62444	3.09267	3.70239	17.7251	15.5173	12.0006	4.73716e-11	-1.63721	down
COCN_GLEAN_10022174	121	67	67	550	674	458	2.09023	1.18086	1.16169	8.53827	11.7136	8.14287	4.00429e-09	-2.03615	down
COCN_GLEAN_10016229	1115	1293	980	718	494	465	31.1624	36.8914	27.7222	17.9749	13.837	13.3378	2.40514e-12	1.68324	up
COCN_GLEAN_10016228	2490	1704	1904	1152	1151	883	51.7101	36.1214	40.0093	21.4155	23.9398	18.7999	2.05951e-13	1.59134	up
COCN_GLEAN_10021540	157	256	275	155	130	69	8.59333	14.2677	15.2465	7.60202	7.10114	3.83616	4.53838e-05	1.63037	up
COCN_GLEAN_10008680	2655	1989	2793	1752	1773	1117	150.777	115.266	160.492	89.0736	100.863	65.0682	1.24611e-08	1.34634	up
CUFF37.462.1	24	0	16	160	156	78	1.19958	0	0.802991	7.17966	7.81328	3.97508	0.00876794	-2.37774	down
CUFF36.647.1	387	297	400	1471	1679	1608	8.47204	6.64014	8.87354	28.9013	36.9124	36.1758	2.20631e-09	-1.4801	down
CUFF27.646.1	996	930	874	363	351	291	24.4975	23.3556	21.7657	8.00173	8.65077	7.32388	2.56494e-32	2.13504	up
CUFF48.490.2	128	203	296	28	22	15	1.97924	3.21806	4.65716	0.385909	0.337222	0.234511	5.20416e-17	3.85873	up
COCN_GLEAN_10000057	1	0	2	518	229	147	0.054247	0	0.076115	25.1631	12.4219	8.17149	1.97496e-16	-6.77434	down
COCN_GLEAN_10000050	558	283	564	2380	2135	2547	30.3673	15.7444	31.0596	116.19	116.64	142.423	6.42912e-07	-1.67131	down
COCN_GLEAN_10008533	105	134	87	43	72	49	3.18831	4.13787	2.64486	1.16425	2.16358	1.49997	0.000186365	1.61326	up
COCN_GLEAN_10008536	20	14	8	163	128	50	1.05951	0.73464	0.39586	7.98351	7.01217	2.79368	0.000318613	-2.21255	down
COCN_GLEAN_10008537	623	554	535	480	410	272	15.8543	14.3877	13.7812	10.9463	10.4489	7.10013	1.45005e-07	1.23439	up
COCN_GLEAN_10008534	119	37	51	3526	882	661	13.7465	4.34443	5.93204	366.269	102.498	78.6043	2.63435e-09	-3.703	down
COCN_GLEAN_10019473	59	15	29	308	133	103	1.58968	0.40944	0.770676	7.42216	3.59053	2.83139	0.00923805	-1.62689	down
COCN_GLEAN_10015756	987	693	775	330	350	375	17.9562	12.8667	14.2702	5.37837	6.36759	6.99102	2.60934e-12	1.84407	up
COCN_GLEAN_10009486	2391	2776	2847	2396	1852	1925	106.82	126.613	128.73	95.8982	82.939	88.2586	2.18019e-07	1.03766	up
COCN_GLEAN_10005104	197	134	220	1496	2220	1457	13.9756	9.68616	15.8055	95.4927	158.515	106.467	1.53044e-16	-2.55041	down
COCN_GLEAN_10005105	3108	1653	1785	6819	9369	6547	56.1992	30.4993	32.6461	110.431	169.794	121.457	0.000523398	-1.13413	down
COCN_GLEAN_10005109	916	688	717	3766	2508	2359	37.2444	28.5733	29.4767	137.234	102.231	98.4336	1.78528e-07	-1.21205	down
COCN_GLEAN_10018700	3709	4193	3414	968	903	777	78.366	90.4455	72.9847	18.3058	19.1234	16.838	2.16666e-50	2.75176	up
COCN_GLEAN_10018702	761	513	828	439	347	385	67.4026	46.3917	74.1838	34.803	30.7511	34.978	6.50373e-08	1.48462	up
COCN_GLEAN_10018703	3779	5340	5127	1111	886	804	27.8018	40.1085	38.168	7.31922	6.53084	6.06897	1.02838e-38	3.00295	up
COCN_GLEAN_10024183	11	9	4	316	235	208	0.350446	0.305543	0.127584	9.51623	7.91247	7.15008	1.60198e-19	-4.19821	down
COCN_GLEAN_10024185	882	664	691	202	140	186	76.287	58.604	60.4548	15.6494	12.115	16.4699	5.75479e-24	2.71185	up
COCN_GLEAN_10024186	100	126	186	15	12	17	3.9354	5.08364	7.42612	0.523711	0.4533	0.675859	1.17304e-15	3.77774	up
COCN_GLEAN_10008854	167	96	149	1320	1315	1241	2.41271	1.41272	2.17543	17.1363	19.0964	18.4618	8.3175e-21	-2.56262	down
CUFF46.336.1	171	181	165	651	745	615	7.36815	7.93341	7.18734	25.1236	32.1747	27.1567	3.69721e-08	-1.29406	down
COCN_GLEAN_10004193	5179	4212	5477	366	309	372	137.044	113.779	146.653	8.66847	8.17126	10.078	1.96852e-86	4.44793	up
COCN_GLEAN_10008850	21	6	3	656	59	44	1.14527	0.347859	0.15975	33.3387	3.32939	2.52107	0.000376389	-3.43751	down
COCN_GLEAN_10006459	1490	1045	1076	716	770	522	46.4178	33.2094	33.8881	19.9676	24.0164	16.6738	4.22416e-10	1.50363	up
COCN_GLEAN_10006452	287	238	268	88	89	101	18.68	15.848	17.645	5.12293	5.77487	6.71516	1.23556e-13	2.13613	up
COCN_GLEAN_10006450	210	46	65	1048	776	410	7.69308	1.70308	2.39681	34.4302	28.5263	15.4201	0.000438166	-2.03389	down
COCN_GLEAN_10005811	5345	3794	4367	2400	2459	1702	83.0056	60.1463	68.6214	33.3848	38.2768	27.1096	6.88848e-16	1.70137	up
COCN_GLEAN_10005816	143	233	78	1418	1331	1243	3.19277	5.2949	1.74193	28.376	29.8016	28.476	6.15845e-09	-2.41903	down
COCN_GLEAN_10022915	22	26	21	259	254	119	0.380644	0.458892	0.361777	4.04038	4.41853	2.1112	1.79602e-08	-2.4453	down
COCN_GLEAN_10022916	10	19	25	323	387	311	0.26717	0.535787	0.719171	8.24342	11.0653	9.08318	6.25486e-17	-3.50834	down
COCN_GLEAN_10022911	149	225	167	2915	692	1408	3.70427	5.7242	4.2145	65.2881	17.3301	36.1106	5.2455e-07	-2.44147	down
COCN_GLEAN_10022912	2812	725	1211	65	67	94	47.309	12.4399	20.6171	0.970703	1.12309	1.60607	3.0339e-22	4.85676	up
COCN_GLEAN_10019017	5	6	5	156	70	77	0.087776	0.119346	0.090001	2.71931	1.36655	1.52662	4.53981e-08	-3.38825	down
Cocos_nucifera_newGene_17467	88	80	60	50	16	25	4.61689	4.35811	3.31423	2.20571	0.927412	1.36954	0.000272128	1.95086	up
COCN_GLEAN_10019901	382	558	470	1862	1808	1240	4.43636	6.62036	5.53247	19.4006	21.0805	14.8032	1.85916e-05	-1.11035	down
COCN_GLEAN_10004819	353	259	377	1680	1420	1648	29.5724	22.1282	31.9219	126.197	119.317	141.82	3.00707e-10	-1.6045	down
COCN_GLEAN_10021466	61	82	119	759	885	412	1.55629	2.14475	3.07576	17.4366	22.7355	10.8379	9.07223e-09	-2.24387	down
COCN_GLEAN_10019900	4456	6423	4520	1358	1296	1264	223.872	329.451	229.776	61.1001	65.2308	65.1654	1.55446e-25	2.61724	up
CUFF19.115.1	5	13	10	265	220	195	0.14878	0.436012	0.320108	8.04712	7.48403	6.79078	5.91629e-17	-3.83055	down
CUFF46.266.4	324	236	167	1720	1493	891	7.34224	5.45842	3.81668	34.9878	33.9748	20.747	9.25679e-08	-1.78779	down
COCN_GLEAN_10005549	99	90	153	458	571	325	0.48484	0.447659	0.754406	2.00884	2.80069	1.62964	0.00024518	-1.29571	down
COCN_GLEAN_10007418	23	20	23	98	73	67	0.442687	0.383195	0.449789	1.70934	1.41625	1.34706	0.00973788	-1.1534	down
COCN_GLEAN_10007419	137	28	48	939	229	204	3.24452	0.667404	1.14882	19.968	5.4352	4.97221	0.00913754	-1.8522	down
COCN_GLEAN_10007415	551	669	610	2876	1581	1672	12.5935	15.5948	14.0981	58.8778	36.2018	39.1978	0.000165087	-1.04812	down
COCN_GLEAN_10007416	2155	1883	2115	683	1241	709	49.2411	43.9279	48.9116	13.9699	28.4322	16.6123	1.69957e-09	1.85888	up
COCN_GLEAN_10007412	213	53	314	1259	1044	785	9.66405	2.42326	14.4316	51.2162	47.5231	36.5787	0.00244707	-1.68635	down
COCN_GLEAN_10007413	34	11	28	1466	949	590	1.27426	0.395355	1.06512	49.8636	36.132	22.996	1.26316e-24	-4.56026	down
CUFF41.456.2	1660	2072	1906	678	593	643	207.927	265.089	241.606	76.0133	74.4368	82.5601	2.02328e-23	2.20343	up
CUFF23.569.1	212	117	178	605	569	590	18.9177	10.6671	16.0278	48.4048	50.9372	54.0957	0.000213286	-1.14136	down
CUFF40.538.2	863	37	109	7977	7313	5509	38.3812	1.67442	4.86589	317.945	326.195	251.545	0.00188392	-3.22633	down
CUFF52.124.3	369	285	283	27	25	51	4.6845	3.68904	3.63753	0.298453	0.316816	0.65495	3.2327e-18	3.71891	up
COCN_GLEAN_10024427	1461	1766	1254	830	722	765	20.9317	25.8293	18.1805	10.6489	10.3572	11.2353	4.41428e-11	1.60015	up
Cocos_nucifera_newGene_9834	86	113	90	1876	1213	1835	2.87491	3.84928	3.0606	56.6817	40.8675	63.4438	1.61033e-27	-3.39933	down
Cocos_nucifera_newGene_9839	7289	11408	6572	5967	5115	4296	443.968	709.41	405.037	325.512	312.265	268.439	2.03184e-06	1.38251	up
COCN_GLEAN_10008942	66	76	104	302	367	370	1.80071	2.1147	2.87339	7.3754	10.0303	10.3566	6.50693e-05	-1.41674	down
CUFF34.112.2	0	0	0	76	123	62	0	0	0	6.27492	11.4663	5.85318	8.31483e-09	-6.79967	down
COCN_GLEAN_10003459	3161	4057	2768	256	305	393	200.386	262.525	177.509	14.4873	19.3354	25.5419	1.14832e-33	3.96798	up
Cocos_nucifera_newGene_4975	145	137	115	53	98	33	4.21625	4.07065	3.38507	1.36432	2.83849	0.965692	0.000216456	1.74438	up
Cocos_nucifera_newGene_8455	201	335	214	12	20	17	4.28383	7.2791	4.61489	0.215585	0.419888	0.367661	1.79949e-24	4.48635	up
CUFF54.70.1	1168	971	1179	4305	4260	3823	25.7182	21.8184	26.2587	84.9327	94.0369	86.3979	2.12928e-12	-1.23966	down
CUFF42.590.1	5	2	6	104	87	66	0.283732	0.113948	0.419871	6.54826	6.12324	4.70259	3.37432e-08	-3.46315	down
COCN_GLEAN_10011422	216	203	217	1049	675	579	4.48492	4.30971	4.57496	19.575	14.0938	12.3768	6.82882e-06	-1.16187	down
COCN_GLEAN_10011423	61	89	70	30	37	54	5.43025	8.1545	6.32107	2.34365	3.32732	4.92002	0.0045806	1.44647	up
COCN_GLEAN_10011421	507	334	394	239	182	236	20.2882	13.6674	15.9433	8.54768	7.29959	9.66921	2.19164e-07	1.5407	up
COCN_GLEAN_10011429	907	636	539	3830	2741	2746	36.8804	26.4051	22.1681	139.539	111.747	114.592	3.38652e-08	-1.48335	down
COCN_GLEAN_10017861	396	52	155	66	38	71	15.0287	1.99229	5.92095	2.23275	1.44266	2.76269	0.000945443	2.275	up
COCN_GLEAN_10013374	5059	3007	4004	24	45	73	680.941	413.212	545.302	2.82459	6.05428	9.96575	1.84993e-52	6.83229	up
COCN_GLEAN_10013375	5241	5284	6596	11	19	36	705.438	726.032	898.404	1.28288	2.54068	4.87706	8.60314e-87	8.43236	up
COCN_GLEAN_10013376	250	232	385	0	0	13	34.9041	32.9806	54.3808	0	0	1.76896	0.00290905	4.22447	up
COCN_GLEAN_10013378	8	7	6	68	65	32	0.192028	0.167718	0.137025	1.55111	1.65337	0.831409	0.000690633	-2.17623	down
COCN_GLEAN_10010686	2965	3047	2889	1790	1616	1603	37.6317	39.4744	37.0993	20.3433	20.5478	20.8718	2.27886e-18	1.48311	up
CUFF5.471.2	137	253	188	898	743	590	5.13596	9.71648	7.17082	30.3424	28.0821	22.8277	0.000123158	-1.24927	down
Cocos_nucifera_newGene_8879	3	16	7	66	112	49	0.020933	0.115976	0.065371	0.55024	1.33519	0.468324	0.00223248	-2.28197	down
Cocos_nucifera_newGene_8877	122	110	118	10	2	21	6.67823	6.17114	6.53566	0.464844	0.080448	1.15598	4.93264e-08	3.77635	up
Cocos_nucifera_newGene_8874	134	124	153	8	15	23	2.62855	2.47859	3.03429	0.140691	0.290464	0.459989	8.88413e-13	3.65675	up
CUFF35.104.2	114	107	131	46	56	23	9.92154	9.52142	11.475	3.57786	4.88081	2.0573	2.70741e-07	2.13637	up
CUFF50.198.2	1858	1994	2041	1442	1530	1377	92.0571	100.859	102.351	63.9905	75.9788	70.0114	8.69728e-09	1.09013	up
Cocos_nucifera_newGene_11479	2035	1992	2250	923	1010	746	14.85	15.5015	19.2033	5.22819	6.7074	4.85772	9.33648e-25	1.88627	up
CUFF26.42.1	95	24	83	535	320	266	2.7724	0.706799	2.45928	14.1035	9.45157	8.02263	0.000992763	-1.73812	down
CUFF47.191.2	370	534	432	393	287	209	7.94028	11.6809	9.3736	7.54465	6.17242	4.60079	2.31483e-05	1.26826	up
CUFF4.246.2	789	727	513	754	481	374	12.6323	11.8776	8.29635	10.8109	7.71103	6.13296	0.00112646	1.01644	up
CUFF19.536.1	4756	4588	4457	2919	2611	2323	51.5988	50.81	48.9271	28.3605	28.3821	25.8535	4.20961e-25	1.47507	up
COCN_GLEAN_10012422	3	0	0	52	43	42	0.038461	0	0	0.89292	0.816842	0.812785	2.06072e-05	-4.21649	down
COCN_GLEAN_10012421	264	1380	468	0	4	17	7.80092	41.7275	14.0116	0	0.093051	0.504247	9.11934e-06	5.50743	up
COCN_GLEAN_10012425	123	64	29	2557	656	1411	3.66864	1.93108	0.865114	68.4118	19.6407	43.2456	6.5507e-10	-3.5937	down
COCN_GLEAN_10017281	549	410	466	3030	2835	2401	27.8333	21.1767	23.8685	137.599	144.072	124.901	9.32905e-24	-1.8666	down
COCN_GLEAN_10017283	313	378	409	5497	3454	3215	6.83192	8.42222	9.03278	107.576	75.6377	72.0744	2.67538e-28	-2.76142	down
COCN_GLEAN_10017287	2291	3642	2548	1013	949	827	62.4352	101.334	70.2726	24.7317	25.9253	23.1115	1.88563e-17	2.25728	up
COCN_GLEAN_10017288	913	1409	1078	183	98	286	9.47988	14.9437	11.33	1.70087	1.01901	3.04816	1.31357e-11	3.1248	up
COCN_GLEAN_10010480	40	16	18	146	93	82	0.795563	0.319694	0.349619	2.64542	1.8817	1.70047	0.00973425	-1.39634	down
CUFF39.364.2	62	50	34	599	591	366	2.5103	2.06486	1.36129	21.8062	24.0828	15.2523	1.76064e-15	-2.69876	down
COCN_GLEAN_10017139	31	35	51	204	161	102	0.456488	0.528411	0.775575	2.75855	2.43484	1.57255	0.00253918	-1.28014	down
COCN_GLEAN_10017132	103	34	55	437	165	337	3.44689	1.16415	1.87232	13.1939	5.55785	11.65	0.00369347	-1.58632	down
COCN_GLEAN_10017133	1308	802	561	7025	4165	4448	31.6934	19.8344	13.7441	152.448	101.132	110.577	3.01955e-07	-1.85004	down
COCN_GLEAN_10017130	248	558	377	124	134	122	16.9792	39.0148	26.1093	7.56858	9.18818	8.57143	7.70256e-09	2.26352	up
COCN_GLEAN_10017131	249	38	57	3150	1224	1055	4.56829	0.698872	1.05031	51.785	22.5041	19.8584	2.22291e-06	-3.12003	down
COCN_GLEAN_10017137	320	524	308	1676	1362	1309	5.88608	9.85886	5.74914	27.6812	25.176	24.7771	7.08176e-05	-1.22905	down
COCN_GLEAN_10017135	1058	1092	882	109	20	41	27.5758	29.0581	23.2789	2.52351	0.503024	1.08021	2.93268e-21	4.72678	up
CUFF11.134.1	1146	1555	1529	696	675	586	81.6579	113.078	110.206	44.3981	48.1875	42.8194	1.43442e-14	1.7676	up
CUFF30.328.1	118	82	84	2698	2980	2354	3.76824	2.66655	2.70337	77.2584	95.4948	77.229	6.43488e-68	-4.13695	down
COCN_GLEAN_10020471	305	187	204	1587	1138	1016	16.1709	10.1445	10.9279	75.5913	60.6469	55.4046	2.95465e-10	-1.73927	down
COCN_GLEAN_10011998	431	370	401	217	225	274	14.8717	13.018	13.9922	6.67962	7.75023	9.68637	1.78248e-06	1.371	up
Cocos_nucifera_newGene_2468	216	71	159	17	44	12	10.3109	3.44122	7.70782	0.621947	2.05833	0.516048	5.15897e-07	3.12609	up
COCN_GLEAN_10020476	73	18	30	560	342	164	2.21234	0.541381	0.904364	15.2209	10.3874	5.08453	8.72807e-05	-2.33789	down
CUFF5.690.1	114	53	84	1105	507	519	2.56347	1.21532	1.89603	22.3248	11.4702	12.0097	1.16762e-08	-2.3512	down
CUFF36.156.1	19	4	6	537	312	486	0.474152	0.095031	0.133173	12.5635	8.17319	13.0205	1.55995e-17	-4.70693	down
COCN_GLEAN_10003764	0	0	0	112	39	28	0	0	0	2.64643	1.02568	0.762567	9.24001e-07	-6.12232	down
COCN_GLEAN_10016428	11224	9931	11759	35426	54787	24525	232.653	210.157	246.634	657.743	1138.29	521.607	0.000325962	-1.11562	down
COCN_GLEAN_10008482	118	97	94	331	369	350	4.10395	3.44542	3.31262	10.3007	12.8693	12.4929	0.000111342	-1.107	down
Cocos_nucifera_newGene_10112	37	80	89	358	666	227	0.281994	0.626582	0.698125	2.48545	5.17092	1.80515	0.000378497	-1.857	down
Cocos_nucifera_newGene_17939	281	166	287	2005	1520	1673	6.06436	3.52959	6.16545	38.479	32.6021	38.3244	4.68198e-14	-2.14952	down
COCN_GLEAN_10021702	1608	1765	1876	1370	1509	1146	31.2908	35.0774	36.9482	23.8874	29.4477	22.8862	9.62463e-08	1.04335	up
COCN_GLEAN_10021703	4467	3098	4081	2611	1720	1423	106.793	75.618	98.7203	55.9099	41.204	34.8943	1.79267e-11	1.68805	up
COCN_GLEAN_10021704	12	6	4	128	90	94	0.950583	0.486931	0.331558	9.61256	7.54962	8.04695	1.36557e-07	-3.04057	down
COCN_GLEAN_10021705	186	420	288	3	30	44	5.03086	11.6549	7.90547	0.060887	0.817048	1.21063	3.09333e-07	3.84045	up
Cocos_nucifera_newGene_17934	326	174	261	110	124	210	8.30062	4.52426	6.72372	2.50529	3.15912	5.48648	0.00340028	1.34805	up
Cocos_nucifera_newGene_5165	17	2	5	256	372	146	0.322852	0.027991	0.074768	4.5749	6.9398	2.98756	9.75457e-10	-4.11034	down
Cocos_nucifera_newGene_5162	25	7	26	97	125	185	1.55694	0.459255	1.64694	5.53284	8.04092	12.1915	0.000857082	-2.11077	down
CUFF17.154.1	72	180	92	29	51	53	2.06652	5.31329	2.68296	0.735764	1.47912	1.55762	0.000602528	1.93797	up
COCN_GLEAN_10019674	6	13	0	81	135	46	0.20419	0.538925	0	2.94111	5.51691	1.88749	0.00270169	-2.77064	down
COCN_GLEAN_10004237	93	154	85	605	863	1374	1.80996	3.05592	1.67	10.5339	16.8407	27.4417	3.36672e-07	-2.42473	down
COCN_GLEAN_10019679	174	283	250	6	0	24	3.30578	5.49263	4.80337	0.09072	0	0.453627	7.28023e-08	4.64309	up
CUFF19.444.3	18	2	9	272	94	91	0.411812	0.049363	0.196198	5.87697	2.27552	2.24891	3.66064e-05	-3.06586	down
Cocos_nucifera_newGene_5789	48	64	57	233	210	237	0.794484	1.23142	0.979052	4.01906	3.63448	4.98823	8.0836e-05	-1.33814	down
Cocos_nucifera_newGene_5786	260	30	114	734	978	555	4.47866	0.513236	1.99108	11.3457	16.9303	9.82453	0.00614132	-1.75686	down
COCN_GLEAN_10002964	25	20	29	270	195	98	0.380177	0.304154	0.448678	3.76566	3.0299	1.56364	3.64806e-06	-2.16799	down
Cocos_nucifera_newGene_19915	42	39	34	198	314	124	0.455697	0.34396	0.368831	1.92081	3.11532	1.3554	0.000104496	-1.74777	down
COCN_GLEAN_10006015	19	15	34	265	206	160	1.52289	1.22608	2.82786	19.8592	17.2988	13.7439	1.52096e-08	-2.48055	down
CUFF50.265.1	30	12	8	207	212	141	3.12931	1.27466	0.786016	19.7694	22.6884	15.389	5.59817e-07	-2.72494	down
COCN_GLEAN_10006019	4117	3448	3710	2628	2299	1676	182.448	156.007	166.362	104.313	102.099	76.2109	9.06413e-16	1.44291	up
COCN_GLEAN_10000445	964	246	721	308	437	331	84.7456	22.081	64.1451	24.1947	38.4271	29.8272	0.00355154	1.43965	up
COCN_GLEAN_10000443	28933	31846	27438	1789	1339	1918	1792.47	2014.15	1720.01	99.2627	83.1161	121.889	7.16686e-77	4.7366	up
COCN_GLEAN_10000441	571	431	379	2982	2241	2500	37.2569	28.7014	25.0149	174.38	146.651	167.47	2.39301e-13	-1.81336	down
Cocos_nucifera_newGene_3784	757	161	327	13	15	18	26.1272	5.65836	11.4145	0.388384	0.519074	0.610999	8.02496e-19	5.16047	up
Cocos_nucifera_newGene_3787	362	479	560	173	193	141	11.0894	14.9924	17.3772	4.75434	5.92066	4.41769	2.30893e-13	2.11438	up
Cocos_nucifera_newGene_4782	6	0	0	36	52	26	0.092869	0	0	0.525087	0.874055	0.442103	0.0081992	-2.99863	down
COCN_GLEAN_10001160	10653	9964	10568	5154	4793	3648	48.317	46.1329	48.4987	20.9349	21.7867	16.9724	1.11131e-36	1.8649	up
Cocos_nucifera_newGene_3253	64	143	96	5	5	3	2.69055	6.19158	4.10512	0.16548	0.198381	0.109733	1.22718e-15	4.98042	up
Cocos_nucifera_newGene_3252	287	451	261	30	59	21	3.15686	5.1048	2.94063	0.286582	0.639974	0.229319	3.32636e-16	3.769	up
COCN_GLEAN_10004101	536	431	469	65	94	102	35.6213	29.245	31.5274	3.82534	6.25078	6.91986	1.97057e-20	3.05082	up
CUFF17.603.1	0	0	0	64	58	29	0	0	0	1.65879	1.68293	0.84321	9.91407e-07	-6.05898	down
Cocos_nucifera_newGene_19211	451	856	579	313	323	354	4.47549	8.66324	5.81016	2.74302	3.17091	3.55226	9.78919e-06	1.56136	up
COCN_GLEAN_10009354	48	4	21	380	208	125	0.567733	0.045623	0.244341	4.09258	2.50264	1.53653	0.00101946	-2.43172	down
COCN_GLEAN_10001317	3	3	2	186	48	115	0.120583	0.087306	0.083073	7.10707	2.01741	5.03831	8.34452e-09	-4.41894	down
COCN_GLEAN_10001316	11360	10027	9312	563	696	499	97.4538	87.8082	80.8253	4.32504	5.97676	4.38515	3.42936e-118	4.76212	up
COCN_GLEAN_10001312	704	493	942	320	338	152	11.5941	8.28168	15.691	4.71684	5.57232	2.5658	2.7604e-08	2.05667	up
CUFF19.739.4	214	158	234	1171	1123	804	6.77452	5.08456	7.49608	33.2428	35.6561	26.1386	8.62703e-12	-1.67199	down
CUFF45.558.1	4	3	5	109	77	69	0.591067	0.452558	0.834414	17.3061	13.7353	12.5642	9.79696e-09	-3.56238	down
COCN_GLEAN_10002711	53	25	51	1375	870	466	0.66801	0.315283	0.649769	15.8066	11.196	6.13778	9.78765e-17	-3.60773	down
COCN_GLEAN_10002714	2252	3772	2562	1458	1129	1320	97.8022	167.282	112.587	56.7232	49.1405	58.831	2.57111e-09	1.78152	up
CUFF33.106.1	304	420	317	96	89	121	20.5471	29.0064	21.6779	5.80277	5.98487	8.34961	3.07641e-12	2.37765	up
CUFF1.633.1	54	34	48	17	10	10	3.57126	2.32008	3.21741	0.996204	0.658391	0.666673	8.85222e-06	2.46189	up
CUFF30.510.3	81	56	58	758	102	247	2.59254	1.80749	1.8596	21.828	3.27843	8.14138	0.00891741	-1.70055	down
COCN_GLEAN_10007256	7927	11092	9974	2838	3266	2569	142.151	203.065	180.977	45.5794	58.6942	47.2649	2.71409e-24	2.38957	up
Cocos_nucifera_newGene_17214	94	141	145	97	85	50	1.54933	2.38055	2.42179	1.43223	1.40328	0.845591	0.000449071	1.38009	up
Cocos_nucifera_newGene_17213	49	40	26	224	272	157	1.01252	0.873278	0.539172	4.00951	5.43315	3.1948	1.02495e-05	-1.79937	down
CUFF43.409.1	939	1179	993	638	603	1052	27.2076	34.8762	29.1221	16.5514	17.5092	31.2929	0.00562035	1.04329	up
CUFF39.309.1	112	153	177	62	32	92	4.00186	5.56866	6.3946	1.98123	1.11459	3.34524	0.000594294	1.81288	up
COCN_GLEAN_10002156	89	56	68	446	244	290	3.2991	2.12582	2.55239	14.9403	9.14438	11.1303	2.64234e-05	-1.50906	down
COCN_GLEAN_10002154	161	167	199	961	547	840	7.01489	7.45943	8.78801	37.6785	23.9947	37.7192	3.49077e-06	-1.48234	down
COCN_GLEAN_10002159	1179	1353	1387	1041	1063	810	33.8055	39.6299	40.2698	26.7369	30.5459	23.8291	2.0653e-08	1.09199	up
COCN_GLEAN_10022052	8	0	12	319	189	93	0.154386	0	0.241463	5.75484	3.80968	1.90966	7.46279e-07	-3.89042	down
CUFF28.591.1	32	76	80	491	484	262	0.839616	2.06059	2.1449	11.7715	12.9735	7.19761	1.17192e-05	-1.97606	down
CUFF51.9.2	276	443	351	254	249	228	4.40149	7.21567	5.65827	3.61819	3.9718	3.72232	6.90368e-05	1.20268	up
COCN_GLEAN_10007922	294	438	330	1605	1511	1122	3.73712	5.68494	4.24713	18.3041	19.2856	14.6573	5.81906e-07	-1.30754	down
COCN_GLEAN_10007923	10442	6377	5061	1715	847	829	441.28	275.124	216.417	64.9162	35.8491	35.9118	6.90567e-20	3.32732	up
COCN_GLEAN_10007927	42	102	38	32	17	12	0.82906	2.07118	0.753419	0.55924	0.339998	0.236249	0.00081091	2.18465	up
COCN_GLEAN_10004302	1287	997	1266	4998	4180	3950	27.6707	21.8845	27.531	96.2578	90.0893	87.1559	3.44199e-11	-1.22019	down
CUFF51.490.1	262	148	395	213	192	115	7.37434	4.24746	11.275	5.38564	5.42026	3.31451	0.00317849	1.28347	up
COCN_GLEAN_10003201	0	0	3	39	41	37	0	0	0.189816	3.04436	3.60934	3.28828	0.000111806	-3.96928	down
COCN_GLEAN_10003200	40	34	37	321	252	271	2.00054	1.72339	1.89085	14.5471	12.774	14.0657	6.46722e-13	-2.24226	down
COCN_GLEAN_10003203	482	461	506	117	60	72	3.96925	3.87748	4.21147	0.859258	0.493971	0.603205	1.91056e-27	3.18629	up
COCN_GLEAN_10003209	675	440	616	77	83	81	32.9649	21.9332	30.4315	3.36201	4.02737	4.04839	3.63411e-34	3.45858	up
CUFF52.117.1	130	193	172	2260	1542	1956	1.70966	2.59097	2.28761	26.6831	20.3706	26.4519	2.43298e-23	-2.85024	down
CUFF47.397.1	54912	95241	45709	34210	42943	29926	2603.21	4609.44	2192.62	1452.6	2040.43	1455.61	1.57112e-05	1.52172	up
CUFF45.74.1	1253	1048	1316	693	744	709	29.4344	25.1208	31.2818	14.5818	17.5131	17.0712	1.03445e-10	1.39456	up
CUFF50.415.1	196	160	224	876	847	1005	13.3913	11.1987	15.5347	53.761	58.1611	70.6848	1.97417e-08	-1.58037	down
CUFF49.262.1	6093	9998	5247	5480	4544	3245	338.953	567.796	295.358	273.013	253.307	185.18	3.24328e-05	1.36085	up
CUFF54.25.1	12	10	17	101	51	93	1.82572	1.57992	2.62342	14.2654	7.99733	14.962	0.000922583	-1.92574	down
COCN_GLEAN_10009568	1911	810	639	384	697	538	53.8356	23.2745	18.1895	9.6848	19.6664	15.5413	0.000646719	1.63745	up
CUFF24.771.1	254	670	306	388	169	82	2.65405	7.17056	3.23807	3.63792	1.77199	0.872551	0.00527878	1.63317	up
COCN_GLEAN_10022705	135	105	140	960	971	650	3.69867	2.9312	3.86843	23.614	26.7235	18.2957	3.22067e-17	-2.07711	down
COCN_GLEAN_10022704	78	75	100	560	403	338	1.84811	1.80265	2.38426	11.8722	9.55443	8.20026	7.02794e-09	-1.66653	down
Cocos_nucifera_newGene_10294	116	77	93	717	704	441	2.25123	1.68954	1.52773	14.3803	18.0365	9.73118	2.33906e-12	-2.00809	down
Cocos_nucifera_newGene_10296	1478	117	333	4266	4760	4386	17.4894	1.34389	3.91061	42.3417	53.3476	51.2589	0.00360943	-2.05388	down
Cocos_nucifera_newGene_10292	449	513	525	338	348	330	3.43091	4.28572	3.89859	2.22688	2.71496	2.28761	1.83478e-07	1.19835	up
COCN_GLEAN_10023070	73	57	47	461	152	208	1.85754	1.48073	1.19353	10.5027	3.85697	5.43411	0.00231352	-1.47648	down
COCN_GLEAN_10023072	0	0	4	89	111	64	0	0	0.134717	3.10608	4.33588	2.54545	4.78614e-08	-4.81886	down
COCN_GLEAN_10023075	2507	2039	2375	1336	1559	844	200.962	166.869	192.625	95.8913	125.21	69.3514	4.18715e-10	1.5542	up
COCN_GLEAN_10023076	20	10	15	631	51	98	0.25984	0.122694	0.197481	7.46856	0.665953	1.317	0.000165694	-3.08911	down
COCN_GLEAN_10020549	544	505	476	2450	1826	2247	38.4518	36.4375	34.1009	155.36	129.526	163.206	2.7079e-10	-1.43447	down
CUFF24.546.3	1466	2042	2383	843	1033	1198	45.1305	64.198	74.2609	23.2499	31.8844	37.8335	3.17685e-06	1.55321	up
COCN_GLEAN_10024398	0	0	0	46	38	37	0	0	0	4.06456	3.75642	3.71085	3.28137e-06	-5.83092	down
CUFF12.229.2	19	5	7	778	421	210	1.01276	0.219522	0.369581	37.4029	22.6459	11.5333	1.15742e-14	-4.59214	down
COCN_GLEAN_10024390	0	0	4	242	45	47	0	0	0.232855	12.6203	2.60258	2.77234	3.8278e-06	-4.7987	down
COCN_GLEAN_10024393	517	423	324	272	128	131	27.2253	22.7147	17.218	12.8098	6.73906	7.04937	1.59142e-07	1.91476	up
COCN_GLEAN_10024396	61	15	30	720	179	523	4.58412	1.10645	2.23266	48.7696	13.5837	40.5971	2.55483e-06	-2.95451	down
CUFF26.806.2	3	7	5	44	33	26	0.359941	1.13828	0.781806	6.89365	5.71689	4.6037	0.00905198	-1.95832	down
CUFF23.584.2	80	37	59	570	567	391	2.09635	0.969545	1.55329	13.3694	14.8881	10.5067	3.39823e-12	-2.41813	down
Cocos_nucifera_newGene_6633	29	30	27	151	129	131	0.684566	0.725321	0.627446	3.18764	3.05222	3.17027	2.30376e-05	-1.57197	down
Cocos_nucifera_newGene_6638	142	255	250	9	19	50	3.92073	7.16899	6.98129	0.19471	0.471061	1.40948	2.01735e-07	3.43913	up
COCN_GLEAN_10025043	420	383	444	400	192	195	31.9965	29.7771	34.2337	27.2947	14.6201	15.2137	4.398e-05	1.34081	up
COCN_GLEAN_10025042	71	83	96	53	41	28	4.49277	5.40466	6.22438	2.99692	2.60012	1.79921	3.12923e-05	1.68974	up
COCN_GLEAN_10025041	38636	46706	59890	8294	7036	6755	1792.64	2212.33	2811.75	344.681	327.203	321.554	6.85301e-47	3.36076	up
CUFF37.45.1	4380	3920	4396	3141	3284	2929	34.4324	31.4525	34.9622	22.112	25.8708	23.6251	1.86402e-10	1.09208	up
CUFF49.193.1	3243	2660	3030	1174	1270	656	40.3126	33.7516	38.1099	13.0723	15.8142	8.36314	9.43318e-18	2.19344	up
COCN_GLEAN_10020674	18	36	28	150	127	88	0.595052	1.20138	0.928168	4.45816	4.2128	2.96991	0.00213045	-1.43007	down
COCN_GLEAN_10020679	871	1603	2105	264	708	792	11.6853	21.9646	28.5902	3.17181	9.52111	10.906	0.000308004	1.92004	up
CUFF30.676.1	305	207	248	966	759	705	17.1827	11.9182	14.1296	48.8614	42.9327	40.8598	2.68003e-05	-1.00521	down
Cocos_nucifera_newGene_18879	88	42	56	22	31	15	4.78145	2.3155	3.05941	1.07037	1.69638	0.80703	0.000155415	2.04721	up
Cocos_nucifera_newGene_18876	460	516	558	336	281	200	6.73806	8.9584	8.96213	2.65677	2.49717	1.8056	3.84307e-11	1.58114	up
COCN_GLEAN_10006641	1003	902	992	474	213	306	38.7743	35.5689	38.7738	16.3972	8.22039	12.1002	2.40514e-12	2.19524	up
CUFF3.127.2	490	427	497	2672	2268	1733	10.5818	9.42458	10.8742	51.7577	49.1711	38.4474	5.18045e-17	-1.55673	down
COCN_GLEAN_10007260	5848	4234	4491	2791	2721	2871	339.125	250.69	263.534	144.984	158.157	170.818	2.49784e-10	1.4345	up
CUFF48.206.1	41	61	67	234	394	187	8.90037	13.5359	14.6284	45.623	86.0123	41.7487	0.000318613	-1.56383	down
COCN_GLEAN_10021106	79	93	77	460	333	433	6.78282	8.13481	6.66275	35.5979	28.8749	38.3739	1.46374e-07	-1.62702	down
CUFF10.315.1	418	718	610	434	381	387	23.94	42.0174	35.3846	22.2735	21.8908	22.7432	0.000105448	1.19122	up
COCN_GLEAN_10013925	83	119	87	18	7	12	5.93328	8.70074	6.33927	1.1573	0.499864	0.846099	3.76023e-12	3.53359	up
CUFF32.717.2	221	196	276	1013	860	513	2.36056	2.13855	2.97507	9.69294	9.20881	5.61783	0.000233897	-1.08414	down
CUFF1.1048.1	864	1264	960	152	83	93	99.1652	148.038	111.434	15.6021	9.46292	10.9441	5.93428e-36	3.87602	up
CUFF45.614.2	3912	5551	4407	2776	2238	2044	27.4443	39.7564	31.2884	17.4442	15.7324	14.7112	1.13937e-12	1.63964	up
COCN_GLEAN_10000481	1722	1823	1516	1204	1161	1024	39.8519	43.0764	35.4932	24.9463	26.9297	24.3032	3.44462e-11	1.23672	up
COCN_GLEAN_10010913	60	112	124	338	408	280	0.611271	1.1707	1.28538	3.12084	4.21837	2.95995	0.00518487	-1.10381	down
COCN_GLEAN_10005475	2487	2767	2679	1415	1596	1196	24.3558	27.6688	26.552	12.4111	15.6673	12.0133	2.20817e-16	1.57323	up
COCN_GLEAN_10015857	7	2	7	128	82	123	0.174629	0.051602	0.174477	2.90082	2.08251	3.1795	1.08522e-08	-3.56472	down
COCN_GLEAN_10015671	9227	17879	17184	6843	4477	1859	73.4361	145.265	138.384	48.7788	35.7129	15.1736	4.36768e-08	2.42444	up
COCN_GLEAN_10018834	593	1054	786	478	580	490	49.3016	89.5356	66.1232	35.5772	48.364	41.8215	5.9717e-05	1.29752	up
COCN_GLEAN_10011382	1007	1465	1165	1069	849	670	6.9623	10.3442	8.15174	6.62245	5.88698	4.75414	5.80663e-06	1.16712	up
Cocos_nucifera_newGene_8244	217	327	374	160	288	103	1.81638	3.05102	3.01686	1.47991	2.82513	1.56853	0.00212129	1.38814	up
Cocos_nucifera_newGene_8240	10	5	0	97	28	114	0.176821	0.09706	0	2.75338	0.51888	4.02176	0.00188733	-2.99195	down
CUFF20.615.1	68	85	93	304	336	218	8.16489	10.3902	11.3019	32.9324	40.7106	26.9879	0.000405064	-1.11583	down
COCN_GLEAN_10010386	0	0	0	241	48	47	0	0	0	3.46035	0.767945	0.766702	2.00204e-08	-6.79721	down
COCN_GLEAN_10010380	2317	2666	2843	1891	1708	1316	16.1221	18.9369	20.012	11.7831	11.9094	9.391	2.23983e-12	1.34071	up
COCN_GLEAN_10010388	7	0	5	199	190	203	0.278703	0	0.230677	8.26244	8.80945	9.65709	2.13214e-14	-4.75138	down
Cocos_nucifera_newGene_18597	0	4	4	48	48	30	0	0.055449	0.046532	0.572843	0.643188	0.414712	0.000823157	-2.97204	down
CUFF9.493.1	1993	2220	1978	1769	1543	1515	43.5459	49.5208	43.7313	34.6161	33.7851	33.9513	2.50917e-08	1.01756	up
Cocos_nucifera_newGene_15749	1511	600	626	140	123	441	26.8159	10.8685	11.2392	2.21769	2.17763	8.02548	0.000109095	2.40508	up
CUFF45.772.1	41	13	36	335	149	154	0.923445	0.282749	0.821351	6.9005	3.43302	3.6327	0.000154249	-2.0671	down
Cocos_nucifera_newGene_15741	19	17	24	129	180	206	0.806844	0.711962	0.936272	4.71102	7.15009	8.34903	3.08192e-07	-2.41415	down
CUFF33.131.1	159	434	238	63	126	188	7.6827	21.4585	11.6553	2.72589	6.09178	9.32986	0.00464232	1.68045	up
Cocos_nucifera_newGene_18049	587	755	719	53	64	62	11.3094	18.7006	11.8889	1.00954	1.54521	2.19558	7.28681e-48	4.13809	up
Cocos_nucifera_newGene_8936	89	62	70	278	279	203	2.08655	1.24972	1.59155	4.29026	4.75352	3.31091	0.000264678	-1.10393	down
COCN_GLEAN_10010520	272	152	160	2826	1534	929	6.91096	3.92655	4.10513	64.325	39.0761	24.2197	2.61169e-09	-2.42369	down
COCN_GLEAN_10010523	866	800	824	748	421	401	16.8744	15.9254	16.2591	13.068	8.21807	8.02042	4.74092e-07	1.34227	up
COCN_GLEAN_10010525	9	16	10	149	70	33	0.323808	0.563945	0.363063	4.88908	2.56127	1.21894	0.00396225	-1.99473	down
COCN_GLEAN_10010526	1137	864	1046	266	290	374	54.5684	42.3392	50.8278	11.4038	13.9439	18.4204	1.12587e-14	2.31546	up
Cocos_nucifera_newGene_7222	24	17	23	180	288	154	0.344299	0.436829	0.63574	1.83792	3.2067	1.64113	5.22739e-09	-2.56173	down
CUFF27.73.1	1722	1097	1455	546	347	155	22.9436	14.9259	19.6114	6.50873	4.62783	2.11556	1.23727e-11	2.69269	up
CUFF14.44.1	6740	7972	6162	2724	2361	2612	250.794	302.847	232	90.7856	88.0336	99.715	8.69073e-21	2.08328	up
Cocos_nucifera_newGene_6579	41	40	34	6	7	0	0.573465	0.569539	0.478377	0.075623	0.09289	0	1.19469e-05	3.5557	up
Cocos_nucifera_newGene_2058	2241	2333	2088	919	905	880	8.65578	9.78849	7.49522	3.29543	3.8437	3.80209	3.72618e-25	1.9484	up
Cocos_nucifera_newGene_6573	9	11	12	198	355	206	0.335933	0.401151	0.460983	6.77871	13.6254	8.0799	2.59683e-15	-3.80504	down
Cocos_nucifera_newGene_13377	23	27	10	407	153	167	0.399639	0.528662	0.161269	7.75149	3.02447	3.65231	5.88772e-07	-2.78614	down
Cocos_nucifera_newGene_13374	174	156	148	430	4493	487	2.07283	1.89479	1.7916	4.60381	57.7452	5.97396	0.000528095	-2.63936	down
Cocos_nucifera_newGene_18473	103	94	120	60	90	46	1.36859	1.25968	1.58883	0.689564	1.16778	0.600479	0.000819659	1.33816	up
COCN_GLEAN_10002311	1364	1521	1277	697	616	800	36.0745	41.0942	34.18	16.5177	16.3278	21.7216	9.85923e-10	1.60849	up
COCN_GLEAN_10002313	2692	3423	2458	926	1046	739	98.7993	128.289	91.2977	30.447	38.4548	27.8284	7.20608e-22	2.31617	up
Cocos_nucifera_newGene_3907	151	208	171	153	101	124	3.2863	4.6441	3.78342	2.98856	2.19388	2.77839	0.000628318	1.14088	up
COCN_GLEAN_10012677	2	23	7	324	123	269	0.019934	0.465745	0.132047	5.77206	2.43863	5.49693	2.46489e-06	-3.54731	down
COCN_GLEAN_10023014	12	17	13	158	150	100	0.654225	0.909537	0.689705	7.72602	8.19985	5.58249	1.25715e-08	-2.53991	down
Cocos_nucifera_newGene_1502	57	47	67	215	341	134	1.83633	1.52528	2.17268	6.23513	11.0842	4.43858	0.0032284	-1.30646	down
COCN_GLEAN_10000227	35	27	17	335	256	209	2.83002	2.23473	1.38638	24.7625	21.1141	17.6954	1.84278e-11	-2.61687	down
COCN_GLEAN_10000223	230	117	192	1120	886	550	5.65387	2.92919	4.77834	24.6765	21.8412	13.8755	9.21948e-06	-1.5399	down
COCN_GLEAN_10000220	0	1	2	1524	697	401	0	0.05921	0.064946	79.1258	40.4815	23.8547	5.10509e-26	-8.234	down
COCN_GLEAN_10000221	1594	1807	1526	1186	1040	1297	94.4026	109.288	91.4999	62.9391	61.7329	78.8403	7.87941e-06	1.12236	up
COCN_GLEAN_10015187	2999	3462	2273	2539	1643	1925	81.5271	96.0838	62.523	61.8298	44.7556	53.6913	2.01348e-05	1.17618	up
COCN_GLEAN_10015545	172	150	122	842	566	459	1.72031	1.5308	1.24034	7.58291	5.70351	4.7365	2.24889e-06	-1.373	down
Cocos_nucifera_newGene_5084	86	80	105	295	362	303	1.2933	1.26266	1.37565	4.32027	5.55208	5.09441	0.000130955	-1.16154	down
Cocos_nucifera_newGene_5086	4	9	5	39	80	86	0.071491	0.187319	0.127353	0.71268	1.95085	2.66399	0.000179709	-2.71114	down
Cocos_nucifera_newGene_5081	774	955	719	377	318	326	45.0849	56.7409	33.3756	16.7237	14.6067	15.3295	1.11761e-15	1.91272	up
Cocos_nucifera_newGene_5082	836	978	843	407	493	457	8.07471	9.64511	8.23916	3.51801	4.76748	4.52654	1.25338e-10	1.60747	up
COCN_GLEAN_10003048	163	298	165	130	124	144	6.47142	12.1498	6.64382	4.62034	4.95318	5.87704	0.00156879	1.2847	up
COCN_GLEAN_10001579	48	45	60	185	214	166	2.07794	1.9741	2.61277	7.16987	9.30619	7.38789	0.00035274	-1.21036	down
COCN_GLEAN_10001578	19	20	8	110	123	68	0.677886	0.746581	0.268052	3.58907	4.48484	2.52281	0.000470409	-1.92941	down
COCN_GLEAN_10001574	2269	2833	3213	1547	1454	1038	18.8672	24.0497	27.0369	11.524	12.1156	8.84931	1.37703e-13	1.7095	up
COCN_GLEAN_10001573	0	0	0	110	40	77	0	0	0	1.73371	0.692491	1.37882	5.12486e-08	-6.56172	down
COCN_GLEAN_10001572	7041	1509	3120	71	25	24	564.474	123.474	253.096	5.09093	1.94838	1.9249	5.42767e-36	7.02194	up
COCN_GLEAN_10009762	886	1579	1293	307	271	320	13.6897	24.916	20.2213	4.24564	4.19556	5.06954	3.43161e-17	2.68918	up
COCN_GLEAN_10009765	145	179	163	53	62	46	10.2382	12.925	11.6363	3.31168	4.37423	3.33397	4.66546e-12	2.23562	up
COCN_GLEAN_10009767	147	282	148	3	0	7	1.9195	3.77388	1.96256	0.023533	0	0.081412	2.31294e-18	6.0826	up
COCN_GLEAN_10003594	24	21	19	131	74	118	1.14144	1.01063	0.915279	5.60709	3.55342	5.78087	0.000677741	-1.63878	down
COCN_GLEAN_10003590	43	68	25	981	707	677	1.29191	2.10039	0.757232	26.8901	21.6791	21.2499	2.91024e-17	-3.37582	down
COCN_GLEAN_10003593	1983	1964	1676	1162	1652	1486	64.5425	65.2272	55.1804	33.8641	53.8739	49.6234	0.000229112	1.01903	up
COCN_GLEAN_10003592	164	174	195	708	580	537	3.54393	3.83232	4.25578	13.7403	12.5846	11.9301	6.59536e-07	-1.10146	down
COCN_GLEAN_10019825	8	19	7	415	294	222	0.148568	0.399885	0.130856	7.71781	6.1169	4.72374	3.64546e-16	-3.96491	down
COCN_GLEAN_10001682	3269	3077	2752	1069	983	637	40.6824	39.092	34.6559	11.917	12.2611	8.12935	3.45217e-31	2.42789	up
COCN_GLEAN_10001680	54	31	51	327	314	284	4.10196	2.42384	3.95999	22.43	24.1042	22.3193	3.17242e-10	-2.08481	down
COCN_GLEAN_10004061	16	14	7	273	74	25	0.354223	0.309157	0.137612	5.45112	1.63957	0.561055	0.00433383	-2.35791	down
Cocos_nucifera_newGene_5336	190	409	413	113	67	65	16.0894	18.3018	10.9236	4.86654	5.63626	5.64081	2.33346e-10	2.68196	up
COCN_GLEAN_10018196	30	22	25	286	225	156	0.509538	0.37508	0.433803	4.45319	3.91971	2.77185	1.28215e-10	-2.3929	down
COCN_GLEAN_10015246	144	91	80	528	552	493	5.22432	3.37816	2.93096	17.2159	20.1562	18.4288	2.36371e-07	-1.64999	down
COCN_GLEAN_10012211	2135	1780	1715	258	279	265	48.893	41.6093	39.7332	5.27798	6.39439	6.22613	2.46151e-58	3.44295	up
Cocos_nucifera_newGene_4061	812	544	1017	225	209	170	15.0042	10.252	19.0213	3.71517	3.85691	3.20914	7.57549e-19	2.61099	up
Cocos_nucifera_newGene_4063	816	538	1129	123	261	104	4.75241	3.08845	6.49871	0.619799	1.76845	0.736941	2.35189e-11	2.94259	up
COCN_GLEAN_10002888	528	693	795	457	455	360	24.5735	32.9279	37.4515	19.0399	21.2477	17.2051	3.05324e-07	1.32387	up
COCN_GLEAN_10002884	97	96	121	364	378	290	2.91327	2.93589	3.67262	9.77062	11.3616	8.92512	0.000100174	-1.04279	down
COCN_GLEAN_10015241	1526	1781	1731	215	38	135	81.1555	96.6878	93.1428	10.2237	2.02008	7.32261	9.51207e-17	4.24547	up
COCN_GLEAN_10002880	47	14	26	557	426	382	0.946765	0.280549	0.536129	10.2022	8.73336	8.00852	1.34618e-13	-3.23703	down
COCN_GLEAN_10002883	136	131	122	483	486	417	5.33903	5.23983	4.85893	17.0271	19.1658	16.8302	4.27464e-07	-1.1652	down
Cocos_nucifera_newGene_10942	126	76	96	555	866	487	2.00644	0.420068	0.564641	3.61747	5.84468	3.60763	1.36768e-08	-1.9931	down
COCN_GLEAN_10014893	984	1214	912	552	506	519	16.5203	20.8209	15.5023	8.29861	8.51701	8.93922	7.96344e-12	1.62798	up
COCN_GLEAN_10000760	564	278	349	350	257	84	8.8853	4.46283	5.55661	4.9341	4.0447	1.35575	0.00353361	1.45939	up
Cocos_nucifera_newGene_11093	481	373	471	42	194	60	3.84985	3.08226	3.71811	0.291328	1.60462	0.494181	1.36605e-06	2.71347	up
CUFF35.302.1	0	0	1	94	200	58	0	0	0.038231	5.17155	12.3163	3.6373	9.77222e-10	-6.34327	down
CUFF30.193.1	3792	3215	3491	2949	2898	2122	39.369	34.0815	36.681	27.424	30.1607	22.5988	2.63131e-10	1.064	up
CUFF7.170.2	469	465	640	213	171	131	9.81522	9.9152	13.5343	3.97663	3.5864	2.81211	7.10249e-18	2.27203	up
CUFF26.697.1	61	69	66	268	241	280	3.40272	3.912	3.73408	13.4061	13.4973	16.0277	2.13752e-05	-1.34449	down
CUFF31.590.1	1517	416	1677	540	286	83	156.032	43.6214	174.448	49.7403	29.4172	8.69035	3.90682e-05	2.59722	up
CUFF10.729.1	131	138	138	532	451	542	5.92211	6.35464	6.31494	21.5529	20.4443	25.1401	3.63607e-06	-1.24599	down
Cocos_nucifera_newGene_12547	187	176	151	75	124	65	1.08223	1.08258	0.965503	0.389099	0.722046	0.38353	1.82661e-05	1.60058	up
COCN_GLEAN_10003867	11	5	0	53	111	59	0.267825	0.126139	0	1.20243	2.84382	1.55214	0.00165723	-2.84634	down
COCN_GLEAN_10003860	218	520	359	110	108	228	4.60296	11.1985	7.67596	2.06733	2.27352	4.93665	0.000431368	1.8526	up
COCN_GLEAN_10003863	1780	1774	2144	1526	1155	1552	63.3955	64.5305	77.277	48.6937	41.2151	56.7201	3.15644e-05	1.06822	up
COCN_GLEAN_10003868	6241	4591	4111	32758	35046	37807	295.855	222.183	197.162	1390.95	1665.17	1838.98	1.56062e-16	-2.16556	down
CUFF51.327.1	42	9	17	178	110	122	3.01428	0.6011	1.17931	11.5707	8.00645	9.02804	0.00255205	-1.85397	down
COCN_GLEAN_10006333	313	223	241	965	963	847	5.12799	3.72277	3.98208	14.1593	15.819	14.2385	3.1137e-07	-1.17369	down
COCN_GLEAN_10006336	8	23	5	101	115	81	0.157679	0.457949	0.099803	1.82595	2.32653	1.66752	0.000741318	-2.24459	down
COCN_GLEAN_10006339	676	233	235	28	14	6	89.8753	31.5202	31.5644	3.29276	1.74323	0.711269	8.96325e-18	5.06259	up
CUFF21.173.1	249	179	199	2685	2276	1524	8.143	5.96353	6.58627	78.7419	74.6651	51.1929	3.9458e-28	-2.67098	down
COCN_GLEAN_10021838	208	391	469	136	219	176	8.76597	16.8514	20.0396	5.13059	9.26775	7.61456	0.000164644	1.62258	up
COCN_GLEAN_10021839	175	239	184	829	685	636	4.07205	5.67713	4.31825	17.2961	15.9758	15.1891	4.70289e-06	-1.16628	down
COCN_GLEAN_10021835	14	5	8	132	40	35	0.660987	0.257146	0.392743	5.97607	2.02914	1.82052	0.0064557	-2.07298	down
COCN_GLEAN_10021832	201	198	71	822	569	721	10.3147	10.3593	3.69261	37.8534	29.3061	38.0283	0.0010902	-1.47537	down
CUFF8.250.2	256	336	221	1162	1731	633	8.45875	11.3486	7.39473	34.4699	57.4855	21.4999	0.000428563	-1.40061	down
COCN_GLEAN_10002050	64	98	89	321	324	298	2.76939	4.36795	3.93854	12.5868	14.194	13.3831	0.000110416	-1.23431	down
COCN_GLEAN_10002057	10	2	11	73	64	60	0.166133	0.025648	0.180665	1.09154	1.06065	1.0187	0.000706969	-2.31577	down
COCN_GLEAN_10002054	55	49	83	960	1452	685	1.28152	1.15669	1.95493	20.0702	33.9635	16.4046	3.80794e-19	-3.32382	down
CUFF10.715.1	738	1038	885	357	398	297	18.4477	26.5009	22.3776	7.98956	9.97467	7.60303	3.26478e-15	1.9931	up
CUFF35.448.1	1522	1854	1924	282	439	477	92.6871	115.243	118.563	15.3413	26.7597	29.7562	4.77209e-16	2.73622	up
CUFF1.587.1	127	15	17	1889	712	1253	10.0246	1.20134	1.34262	133.653	56.3408	101.539	3.42228e-07	-3.70496	down
CUFF1.912.1	57	100	45	36	37	35	6.93875	12.587	5.55833	3.92576	4.49724	4.33515	0.00335017	1.52184	up
COCN_GLEAN_10024927	120	73	42	1887	1656	1742	4.49389	2.78045	1.57395	63.3117	62.1742	66.9554	4.09365e-23	-3.77682	down
COCN_GLEAN_10024926	106	84	59	434	354	389	10.8523	8.78196	6.04598	39.9319	36.4798	41.0454	2.27226e-06	-1.56669	down
COCN_GLEAN_10024925	5834	4279	4097	4128	2590	4031	127.476	95.4435	90.5707	80.7744	56.7103	90.3586	0.000630036	1.03688	up
COCN_GLEAN_10024922	54	66	56	345	259	234	1.23028	1.51789	1.27088	7.03515	5.92028	5.45986	2.20539e-07	-1.55912	down
COCN_GLEAN_10003138	24	43	25	215	150	104	0.484565	0.917724	0.513606	4.02887	3.13927	2.23148	0.000530159	-1.60988	down
COCN_GLEAN_10009554	2589	3182	3543	2119	2417	1926	67.8442	85.1351	93.9434	49.7462	63.4812	51.7817	2.94875e-07	1.18154	up
COCN_GLEAN_10022512	503	1079	412	3022	3331	2328	12.2963	26.9289	10.1727	66.1567	81.5994	58.3855	0.000731405	-1.4128	down
Cocos_nucifera_newGene_10551	459	516	456	80	82	59	32.2591	36.9967	32.4565	5.00311	5.76236	4.24761	4.12033e-42	3.34249	up
Cocos_nucifera_newGene_7024	163	149	156	891	971	606	1.34579	1.25606	1.30205	6.6192	8.07331	5.152	1.23915e-12	-1.7132	down
COCN_GLEAN_10017419	425	313	347	199	234	297	44.915	33.813	37.164	18.8664	24.813	32.2351	0.00055202	1.18087	up
COCN_GLEAN_10014115	15	0	2	336	89	222	0.858695	0	0.114854	17.525	5.19541	13.222	6.52479e-06	-4.12438	down
COCN_GLEAN_10017413	238	47	29	9	7	1	10.1617	2.02462	1.22474	0.323246	0.283141	0.03773	6.54625e-07	4.42687	up
COCN_GLEAN_10017416	3804	4119	4727	596	706	626	70.0493	77.4377	88.0961	9.82977	13.0274	11.8129	8.56432e-52	3.34622	up
COCN_GLEAN_10024211	4	293	49	5937	5609	63081	0.10594	9.24313	1.52332	164.701	174.135	2004.85	4.71038e-05	-5.28659	down
COCN_GLEAN_10024210	644	582	640	436	362	295	10.2554	9.46658	10.3172	6.2206	5.76957	4.81083	3.89944e-14	1.43866	up
COCN_GLEAN_10024213	4	0	0	396	217	186	0.094382	0	0	10.3784	6.34812	5.57228	3.39019e-17	-6.40925	down
COCN_GLEAN_10024212	76	71	68	253	211	2556	1.12797	1.07466	1.02818	3.39067	3.15688	39.3266	0.000292009	-3.03363	down
COCN_GLEAN_10024218	63	58	42	1151	852	1909	2.66441	2.5281	1.79425	44.2422	36.636	84.0808	4.48531e-19	-3.88684	down
Cocos_nucifera_newGene_6772	86	119	98	82	63	44	2.95093	4.16877	3.40042	2.50868	2.15867	1.52627	0.000416155	1.34847	up
Cocos_nucifera_newGene_2216	60	60	47	10	13	10	4.86335	5.00499	3.87661	0.712117	1.0449	0.775676	1.88827e-08	2.90673	up
Cocos_nucifera_newGene_7793	7074	8523	12338	1825	2341	1923	320.907	394.727	566.371	74.1283	106.425	89.5092	1.36707e-21	2.82121	up
Cocos_nucifera_newGene_19765	5	0	8	36	77	46	0.119941	0	0.222157	0.869698	2.08878	1.28425	0.00366373	-2.67642	down
COCN_GLEAN_10021191	29	37	33	125	206	111	1.02526	1.3191	1.15482	3.95997	7.33075	4.03721	0.00105832	-1.45987	down
COCN_GLEAN_10021190	404	470	347	2477	1510	1424	6.56126	7.78529	5.70058	36.0504	24.5821	23.7376	1.04669e-07	-1.44834	down
COCN_GLEAN_10021195	69	75	56	18	11	5	1.5732	1.75432	1.28293	0.366802	0.245872	0.102218	1.39987e-08	3.14557	up
COCN_GLEAN_10021194	271	385	520	298	341	262	9.30935	13.5142	18.0894	9.16308	11.7226	9.2189	0.00238666	1.03515	up
COCN_GLEAN_10021197	45	31	55	117	272	251	2.37081	1.66483	2.95076	5.55679	14.4736	13.6949	0.00186886	-1.62428	down
COCN_GLEAN_10016703	3340	2321	2421	143	260	403	69.3636	49.1928	50.8656	2.64738	5.41061	8.57117	1.26156e-17	3.82451	up
COCN_GLEAN_10005521	582	558	559	2786	2007	1911	11.627	11.388	11.3052	49.924	40.2335	39.2086	5.57706e-12	-1.30179	down
COCN_GLEAN_10005526	4	2	0	64	42	33	0.12642	0.061734	0	1.80927	1.30065	1.03984	0.000100254	-3.46808	down
COCN_GLEAN_10016707	335	203	245	237	83	25	8.62292	5.33974	6.38504	5.4621	2.13655	0.659963	0.00453706	1.84608	up
Cocos_nucifera_newGene_1294	296	172	228	1057	727	1040	11.2355	6.66047	8.94256	37.9915	28.2812	42.4402	3.0311e-05	-1.36227	down
COCN_GLEAN_10016705	67	76	60	594	436	322	2.23011	2.59826	2.02931	17.8931	14.6836	11.0978	2.18764e-11	-2.02525	down
COCN_GLEAN_10016708	88	109	141	4	3	31	6.65161	8.47281	10.8412	0.208986	0.171697	2.40475	6.68503e-05	3.37189	up
COCN_GLEAN_10020826	427	1089	534	506	311	464	5.23339	13.631	6.62572	5.5538	3.81829	5.8362	0.00363784	1.31592	up
COCN_GLEAN_10020825	41155	42636	39741	17378	18298	17295	2703.22	2859.02	2641.3	1022.38	1204.59	1165.57	1.55363e-24	1.86737	up
COCN_GLEAN_10020822	1198	1381	790	374	444	485	54.3929	64.0272	36.2819	15.2052	20.2024	22.5727	2.96808e-09	1.98548	up
COCN_GLEAN_10020820	5	24	4	95	58	190	0.098879	0.535601	0.080711	1.91754	1.31172	4.38033	0.0025792	-2.53314	down
Cocos_nucifera_newGene_465	160	280	217	95	98	61	1.06394	1.89728	1.45874	0.56592	0.650778	0.413757	3.52012e-08	2.02439	up
Cocos_nucifera_newGene_466	158	146	108	38	115	76	1.58621	1.29303	1.42279	0.728556	2.33004	0.896018	0.00624833	1.43408	up
Cocos_nucifera_newGene_18621	39	12	25	104	86	201	2.79672	0.821679	1.75271	6.68093	6.15638	14.7861	0.00899808	-1.69125	down
Cocos_nucifera_newGene_18624	152	273	228	51	18	117	3.14125	5.85721	5.07429	1.3838	0.706654	4.51209	0.000782515	2.27538	up
COCN_GLEAN_10013887	109	118	103	551	686	461	4.3839	4.81912	4.15565	19.8304	27.6524	18.9913	4.44912e-10	-1.68376	down
COCN_GLEAN_10013884	22	26	32	147	244	259	0.239121	0.286554	0.354176	1.4732	2.73077	2.97345	6.57999e-07	-2.33814	down
COCN_GLEAN_10013885	157	200	111	2591	2923	3475	2.48858	3.23905	1.78105	36.8848	46.5607	56.655	3.56946e-26	-3.57798	down
CUFF40.372.1	3656	3488	5044	1968	1865	843	65.6673	63.948	91.6794	31.6526	33.576	15.5295	2.87465e-10	2.05514	up
COCN_GLEAN_10013888	1867	1781	1867	1388	1153	1179	149.65	145.74	151.46	99.6128	92.6286	96.9836	5.82198e-13	1.22431	up
COCN_GLEAN_10013889	1125	860	1216	861	522	494	27.4873	21.4585	30.059	18.835	12.7675	12.3744	7.78221e-08	1.4392	up
COCN_GLEAN_10023652	111	70	153	22	20	21	2.40572	1.54745	3.35272	0.42254	0.414599	0.448988	2.43027e-10	2.97996	up
COCN_GLEAN_10022837	1169	871	1100	799	422	329	23.5973	17.9364	22.4745	14.4432	8.52078	6.80592	1.70034e-07	1.69845	up
Cocos_nucifera_newGene_5535	4	7	12	116	128	33	0.080059	0.158413	0.275397	2.81725	3.21899	0.863701	0.00019258	-2.70071	down
Cocos_nucifera_newGene_5531	61	52	102	4	7	0	0.74546	0.654931	1.26834	0.042372	0.078309	0	7.29192e-10	4.63932	up
CUFF34.229.1	3571	3517	3982	1769	1758	1314	63.8215	64.1777	72.0075	28.3104	31.4831	24.0975	2.1683e-28	1.8569	up
Cocos_nucifera_newGene_4664	294	135	134	963	1019	812	5.59987	3.2319	1.81758	8.33279	9.1812	12.7371	1.23307e-05	-1.63286	down
COCN_GLEAN_10012826	66	60	56	467	533	342	1.75526	1.61919	1.49913	11.1498	14.229	9.33978	1.74646e-14	-2.1914	down
COCN_GLEAN_10012825	2111	2257	1642	1193	1662	913	29.8038	32.5321	23.4573	15.0917	23.5177	13.2274	4.20322e-06	1.33305	up
CUFF8.122.2	363	405	388	321	282	260	12.8665	14.6793	13.924	10.2051	10.006	9.45206	3.68219e-07	1.08209	up
COCN_GLEAN_10015830	391	167	297	14458	15436	13450	4.76494	2.07522	3.66502	157.936	188.685	168.303	9.89512e-55	-4.95786	down
COCN_GLEAN_10012821	17830	7164	9635	259	183	486	986.866	404.777	539.557	12.7982	10.1253	27.5895	3.39439e-31	5.64869	up
COCN_GLEAN_10015832	127	168	171	5	0	8	2.19839	2.97112	3.00714	0.062355	0	0.129301	7.86783e-18	5.50659	up
Cocos_nucifera_newGene_9327	3	0	4	38	84	62	0.028657	0	0.048526	0.480901	1.21334	0.905631	2.03769e-05	-3.70701	down
COCN_GLEAN_10018972	23	11	4	2326	948	457	1.10598	0.553355	0.176999	103.691	47.2706	23.3193	1.15312e-18	-5.59757	down
COCN_GLEAN_10018976	6	6	13	67	46	52	0.172143	0.154332	0.391007	1.79514	1.37427	1.59042	0.00214998	-1.96363	down
COCN_GLEAN_10018975	563	504	488	294	273	441	11.4615	10.4705	10.049	5.34938	5.5612	9.20412	0.000412724	1.23104	up
CUFF12.152.1	2500	2659	3364	0	6	2	69.8899	75.8916	95.142	0	0.163554	0.057181	3.30717e-87	10.3282	up
COCN_GLEAN_10003944	121	55	57	1145	742	978	10.331	4.79559	4.90407	88.0416	63.8051	86.0982	6.78239e-14	-2.91961	down
COCN_GLEAN_10014873	44	31	30	186	116	137	0.807781	0.569279	0.558858	3.08296	2.15008	2.60901	0.000686686	-1.37383	down
Cocos_nucifera_newGene_12700	290	439	369	53	193	138	1.52784	2.36788	2.01588	0.192176	0.820659	0.651354	7.31985e-05	2.07646	up
Cocos_nucifera_newGene_12702	329	167	213	1103	957	1158	12.2494	6.34282	7.97625	37.8482	36.7754	45.5159	4.48725e-06	-1.52539	down
Cocos_nucifera_newGene_12703	67	71	46	348	367	342	1.06465	1.18299	0.790915	5.14048	7.75626	7.34262	9.37669e-09	-1.84559	down
CUFF30.668.1	3085	2986	2333	1681	1524	1707	51.7398	51.1201	39.589	25.2497	25.6148	29.3637	1.69803e-09	1.41567	up
Cocos_nucifera_newGene_10173	44	26	32	0	7	0	2.10021	1.2217	1.52466	0	0.309507	0	0.000376536	3.83833	up
CUFF31.157.2	32	42	33	445	431	319	1.0906	1.44744	1.11968	13.5952	14.7581	11.1798	6.0606e-20	-2.7772	down
CUFF6.80.1	190	128	203	668	747	772	6.52677	4.46102	7.04678	20.5738	25.7253	27.2107	3.14973e-06	-1.41653	down
COCN_GLEAN_10017992	619	655	669	523	532	360	23.5799	25.4677	25.7709	17.8429	20.2903	14.0664	8.84239e-08	1.12673	up
COCN_GLEAN_10017996	639	509	660	3592	1960	1535	20.2377	16.4534	21.1589	101.973	62.2521	49.9033	5.78269e-05	-1.25761	down
COCN_GLEAN_10017997	149	342	266	35	13	49	7.42155	17.4451	13.4364	1.56739	0.637328	2.47185	2.11519e-09	3.45757	up
COCN_GLEAN_10017998	305	288	254	214	198	161	14.6491	14.0804	12.2992	9.16513	9.5272	7.92257	1.48763e-07	1.2247	up
COCN_GLEAN_10017999	793	223	209	2330	1830	1639	19.3404	5.54764	5.13807	50.8957	44.7209	40.9975	0.0029527	-1.5413	down
COCN_GLEAN_10013066	102	149	82	52	29	28	6.17649	9.22813	5.00104	2.81013	1.71925	1.71875	8.47518e-07	2.24879	up
Cocos_nucifera_newGene_2153	0	0	0	31	35	31	0	0	0	1.01725	1.27381	1.16294	1.59307e-05	-5.53098	down
COCN_GLEAN_10000860	2753	950	893	58	46	69	205.531	72.4197	67.4443	3.82224	3.40879	5.23768	6.43557e-27	5.20748	up
Cocos_nucifera_newGene_14567	0	0	0	855	810	254	0	0	0	8.28996	7.95854	2.51372	1.51864e-18	-9.22733	down
COCN_GLEAN_10016112	29	28	55	138	256	216	2.19828	2.19103	4.24056	9.55444	19.7921	17.1086	0.000422947	-1.76374	down
COCN_GLEAN_10016119	213	738	405	111	142	157	2.93058	10.385	5.64241	1.36061	1.952	2.21257	6.46289e-06	2.30501	up
Cocos_nucifera_newGene_14561	29	50	25	143	107	372	0.486792	0.592183	0.342528	1.75239	1.5629	5.52494	0.00396225	-1.89642	down
CUFF51.547.1	54	33	39	291	228	199	1.6375	1.00027	1.20488	7.95293	6.97015	6.22289	9.76734e-08	-1.81777	down
CUFF17.66.1	113	33	41	694	329	249	3.68867	1.08826	1.32353	20.2815	10.7393	8.31267	0.000389651	-1.99556	down
COCN_GLEAN_10019732	329	385	283	174	132	144	14.5582	17.3862	12.6785	6.88882	5.85962	6.51632	9.09956e-11	1.7972	up
COCN_GLEAN_10019730	1414	1214	1133	917	977	786	24.3836	21.3657	19.7674	14.1607	16.8843	13.9008	4.79279e-09	1.14428	up
COCN_GLEAN_10012280	20	12	6	97	111	52	0.272213	0.164656	0.084061	1.21657	1.55962	0.740936	0.00131436	-2.00176	down
COCN_GLEAN_10019734	530	197	207	2015	2376	1234	11.8346	4.48186	4.67413	40.3115	53.1888	28.2791	2.12551e-05	-1.88052	down
COCN_GLEAN_10019738	47	29	21	355	167	313	1.63686	1.02837	0.726969	11.2086	5.88653	11.3246	9.70875e-07	-2.39053	down
COCN_GLEAN_10008609	835	1458	1059	10	9	18	96.8168	172.638	124.285	1.02235	1.00294	2.1042	7.38715e-60	6.98537	up
COCN_GLEAN_10008604	61	111	57	495	447	537	1.36474	2.54818	1.29382	9.98873	10.0951	12.4318	3.37915e-07	-2.00214	down
COCN_GLEAN_10004929	314	287	474	17	63	38	16.4545	15.3358	25.1253	0.754072	3.26418	2.01375	4.40459e-13	3.70232	up
COCN_GLEAN_10019160	27	33	60	16	15	21	1.40489	1.76928	3.24984	0.751652	0.791323	1.1121	0.00471659	1.76573	up
COCN_GLEAN_10012520	2134	1698	1407	529	482	768	26.8287	21.7936	17.9003	5.95883	6.06425	9.90163	3.18187e-10	2.15145	up
CUFF9.691.1	44	60	49	13	20	8	1.54317	2.14095	1.74002	0.388552	0.673806	0.271627	9.51719e-06	2.48792	up
COCN_GLEAN_10004920	877	886	706	226	261	180	10.3003	10.6191	8.39124	2.37675	3.06955	2.16637	1.35251e-26	2.53899	up
COCN_GLEAN_10004923	52	0	20	470	474	235	1.1508	0	0.453582	9.43045	10.6487	5.40375	0.000853019	-3.03589	down
COCN_GLEAN_10016805	969	888	837	4	3	15	10.133	9.47628	8.85512	0.028118	0.023773	0.158328	4.16345e-50	7.32208	up
Cocos_nucifera_newGene_5279	1103	1204	1140	65	176	138	38.9072	43.3455	40.6971	2.03657	6.21025	4.97148	1.20014e-19	3.73644	up
COCN_GLEAN_10016806	2699	1877	1705	324	325	168	44.916	31.8943	28.7156	4.81656	5.41163	2.85591	7.20772e-33	3.58848	up
COCN_GLEAN_10016809	2363	2480	2191	1492	1080	1348	87.6367	93.878	82.2064	49.5537	40.1308	51.2767	4.9257e-11	1.49141	up
Cocos_nucifera_newGene_5274	36	82	41	0	0	0	1.95756	4.55316	2.24616	0	0	0	6.03559e-10	7.23041	up
Cocos_nucifera_newGene_10399	571	572	788	420	264	353	10.1825	10.4113	14.2123	6.69764	4.70878	6.45323	1.70034e-07	1.54114	up
COCN_GLEAN_10023622	111	97	103	60	24	11	3.85545	3.43173	3.64138	1.86917	0.816601	0.391562	4.67046e-05	2.35197	up
Cocos_nucifera_newGene_15910	26	17	45	601	539	286	0.195482	0.197179	0.445759	7.60786	5.84342	2.87093	1.90912e-13	-3.25389	down
COCN_GLEAN_10023624	85	77	41	304	327	229	1.03405	0.960884	0.508664	3.33528	4.02245	2.88119	0.000327129	-1.39034	down
COCN_GLEAN_10019783	3196	1430	2047	7593	7385	6827	61.123	27.9244	39.6193	130.094	141.581	133.987	0.00121221	-1.04883	down
COCN_GLEAN_10019782	191	248	255	2191	1295	1726	5.04317	6.70046	6.81956	52.0412	34.4262	46.9776	1.79971e-14	-2.22078	down
COCN_GLEAN_10019787	1781	611	539	9370	7370	3677	10.3506	3.62392	3.16548	48.7788	42.933	21.9274	3.7551e-05	-2.05197	down
COCN_GLEAN_10019784	158	202	170	851	639	587	5.56403	7.27401	6.07726	26.9667	22.6553	21.309	2.13989e-07	-1.28508	down
CUFF35.795.1	4341	1800	2332	16103	16711	14390	241.474	102.206	131.27	802.34	931.745	821.364	2.09101e-07	-1.80607	down
CUFF26.507.1	254	165	183	761	614	562	11.5633	7.66068	8.40765	31.0738	28.061	26.2678	0.000102724	-1.01417	down
COCN_GLEAN_10001722	1155	1032	1462	3	7	0	43.5525	39.7229	55.7935	0.067587	0.232095	0	1.50497e-68	8.8813	up
CUFF24.641.1	174	146	124	86	62	76	22.8488	19.5226	16.4619	10.0597	8.1336	10.2251	1.58532e-06	1.62306	up
COCN_GLEAN_10009260	304	173	202	1395	1249	1204	9.06734	5.25528	6.07655	37.3119	37.3926	36.8737	3.32102e-11	-1.83359	down
CUFF35.580.2	1174	1004	1334	554	761	504	21.7565	18.9941	25.0179	9.19013	14.1424	9.57315	5.81188e-10	1.59546	up
CUFF27.577.1	97	134	135	1308	1408	1482	3.17464	4.51106	4.49525	38.6991	46.6211	50.2202	8.14338e-24	-2.84591	down
COCN_GLEAN_10014409	3671	2064	2812	8833	9851	8593	25.5566	14.6655	19.8059	55.082	68.7418	61.3819	0.000171097	-1.01939	down
COCN_GLEAN_10014408	93	55	81	411	638	436	2.1531	1.30651	1.9097	8.61359	14.9403	10.4561	1.33372e-08	-2.02093	down
COCN_GLEAN_10014407	117	108	187	813	1413	809	2.72053	2.55481	4.4037	16.9815	33.0516	19.3624	5.05996e-09	-2.18978	down
COCN_GLEAN_10014405	1485	1193	1195	1060	783	876	34.9557	28.6706	28.4631	22.3416	18.4706	21.1508	8.25604e-08	1.16338	up
COCN_GLEAN_10014403	7026	7841	7281	1204	1049	1387	169.476	193.09	177.711	25.9984	25.3451	34.3257	1.08517e-38	3.22411	up
COCN_GLEAN_10018786	278	260	393	224	227	136	9.16113	8.74732	13.1191	6.61386	7.50666	4.60269	2.03949e-05	1.32994	up
CUFF40.247.1	230	236	198	13	21	27	8.05889	8.461	7.04384	0.394643	0.728801	0.953702	1.92193e-21	3.98977	up
CUFF24.740.1	156	123	66	95	54	48	6.08864	4.89093	2.59653	3.32101	2.09613	1.89906	0.00243015	1.4588	up
COCN_GLEAN_10022995	4322	6607	6373	3679	3103	4157	175.175	273.401	261.379	133.545	126.035	172.865	2.23428e-05	1.29431	up
CUFF2.339.1	59	69	82	422	440	288	1.89407	2.26604	2.6685	12.1716	14.2161	9.52381	5.02206e-09	-1.75922	down
COCN_GLEAN_10022992	59	5	12	1300	429	348	3.70854	0.270521	0.746229	73.7705	27.217	22.6	6.91897e-07	-3.78585	down
COCN_GLEAN_10005721	2709	3417	2550	15065	10895	18495	76.6983	98.7947	73.0514	382.148	309.258	537.432	1.8233e-07	-1.69999	down
COCN_GLEAN_10005726	1658	1116	1129	271	262	428	31.0033	21.3068	21.3558	4.52673	4.90089	8.20914	6.43441e-13	2.59787	up
COCN_GLEAN_10016791	43	35	24	576	406	305	0.824751	0.682385	0.462941	10.0748	7.93366	6.11301	4.8488e-16	-2.92579	down
COCN_GLEAN_10007761	56	191	158	1068	759	756	1.50493	5.23914	4.30781	25.8051	20.5203	20.9213	3.51903e-05	-1.93984	down
COCN_GLEAN_10007765	1753	1235	1711	8187	8042	6797	35.4485	25.4949	35.0089	148.332	163.051	141.074	1.84372e-15	-1.6266	down
COCN_GLEAN_10016799	0	0	3	215	138	139	0	0	0.215454	18.535	13.2979	13.6969	4.87159e-14	-6.07666	down
COCN_GLEAN_10005893	83	58	74	491	298	304	1.78396	1.25687	1.61121	9.46612	6.41973	6.7085	2.57318e-07	-1.65122	down
COCN_GLEAN_10005891	922	1172	540	3	0	18	61.997	80.5049	36.7147	0.173623	0	1.1809	4.74906e-07	5.95419	up
COCN_GLEAN_10005894	102	30	39	1242	820	778	7.82459	2.35015	2.95458	85.4121	63.0435	61.2517	1.04577e-12	-3.30521	down
COCN_GLEAN_10005898	834	1734	495	150	270	241	13.8992	29.5053	8.34914	2.23739	4.49617	4.11964	8.04826e-08	2.77015	up
COCN_GLEAN_10005899	2875	1935	2941	1416	1277	1259	183.281	125.924	189.723	80.8323	81.5929	82.3517	7.2103e-12	1.61455	up
CUFF10.198.3	17	5	29	1014	698	752	0.596589	0.176519	1.00524	32.0453	24.6848	27.1968	5.5311e-23	-4.79707	down
COCN_GLEAN_10007495	253	170	257	1025	1067	648	5.58913	3.83478	5.75185	20.3452	23.695	14.7271	2.7482e-06	-1.32458	down
COCN_GLEAN_10007490	69	83	102	15	7	6	5.21448	6.3971	7.83425	1.01442	0.491145	0.451671	1.34064e-12	3.74679	up
COCN_GLEAN_10007498	8038	2369	4980	128	58	72	275.595	82.8961	172.777	3.90264	1.98843	2.53207	1.49523e-45	6.40813	up
COCN_GLEAN_10007499	289	316	373	221	189	221	13.3346	14.87	17.3986	9.11853	8.73322	10.4363	3.63238e-06	1.27352	up
COCN_GLEAN_10021973	211	226	102	1520	1031	1808	19.4296	21.2423	9.44481	125.727	95.4489	171.359	2.91434e-08	-2.33083	down
COCN_GLEAN_10021972	334	355	359	1476	1976	1485	8.5295	9.27501	9.29031	33.8169	50.6738	38.9964	8.55067e-11	-1.57051	down
COCN_GLEAN_10021976	26377	27085	23596	5306	4096	4550	625.221	655.417	565.945	112.64	97.3105	110.635	7.10617e-60	3.11242	up
CUFF42.397.2	14	13	18	671	387	324	0.291194	0.264245	0.382912	12.8408	8.28779	7.08993	4.29579e-25	-4.16619	down
CUFF27.29.1	0	2	3	82	73	51	0	0.040929	0.061763	1.52351	1.51089	1.08008	1.28427e-07	-4.28798	down
CUFF19.329.1	60	78	85	1703	917	1018	3.14233	4.20763	4.50928	80.7051	48.6004	55.2366	1.37142e-25	-3.30482	down
CUFF37.331.1	11	10	16	197	161	110	0.214356	0.206584	0.329217	3.71095	3.39346	2.35772	1.90217e-10	-2.90592	down
CUFF8.59.1	89	107	98	455	531	337	0.838319	1.02645	0.936423	3.85119	5.02688	3.26436	1.92771e-07	-1.48346	down
CUFF39.186.1	2424	3453	5124	473	181	135	150.127	218.338	321.21	26.2004	11.234	8.5652	3.83718e-22	4.4194	up
CUFF29.471.2	700	1183	1259	66	74	53	38.1511	65.8414	69.4087	3.21344	4.01185	2.94939	1.51162e-44	4.63642	up
Cocos_nucifera_newGene_16235	570	631	641	121	147	78	12.0595	13.4599	13.4631	2.17898	2.96118	1.60306	6.99614e-29	3.06343	up
CUFF2.445.1	69	108	78	69	49	54	9.28636	14.931	10.7085	8.31724	6.6682	7.50679	0.00325061	1.2167	up
COCN_GLEAN_10015442	1026	477	411	2886	2160	1644	20.2276	9.59172	8.18429	50.9623	42.6671	33.2501	0.00512279	-1.11148	down
COCN_GLEAN_10015445	1303	1092	1278	869	794	670	28.4619	24.3458	28.2468	16.9976	17.385	15.02	8.68454e-15	1.31551	up
CUFF33.282.1	925	457	894	3056	2698	2822	8.94937	4.51383	8.75677	26.4978	26.1831	28.0349	9.16049e-05	-1.25309	down
COCN_GLEAN_10022232	62	32	21	406	287	387	1.80573	0.948326	0.605481	10.6798	8.42524	11.6533	5.50634e-08	-2.52427	down
COCN_GLEAN_10022237	374	358	205	96	52	60	6.41072	6.26354	3.54761	1.46459	0.881163	1.0424	3.62084e-13	2.80164	up
CUFF41.605.1	25	4	13	222	157	106	0.611278	0.076769	0.329555	4.97236	3.9194	2.72357	1.34351e-05	-2.72306	down
Cocos_nucifera_newGene_8322	1969	2162	2003	1129	806	706	38.8526	44.6955	41.9252	22.542	17.8211	15.499	6.35635e-21	1.88766	up
Cocos_nucifera_newGene_8323	75	89	71	68	38	29	3.24192	3.95418	2.93483	2.60695	1.56891	1.18551	0.00103676	1.46653	up
Cocos_nucifera_newGene_8321	43	116	73	5	15	12	1.13839	2.91757	1.81804	0.088946	0.356623	0.284849	6.28335e-07	3.31863	up
Cocos_nucifera_newGene_12960	582	1178	807	58	127	90	1.72655	3.73194	2.43947	0.165258	0.393723	0.293522	1.90598e-18	3.78696	up
CUFF5.670.2	384	415	489	1459	1606	1522	6.91358	7.62423	8.90177	23.5394	29.0045	28.1416	6.98094e-07	-1.17468	down
CUFF44.202.1	90	168	190	770	569	488	6.81333	12.9659	14.5205	52.1607	43.1776	37.8626	0.000334633	-1.32328	down
Cocos_nucifera_newGene_8325	1147	1324	1329	1022	841	939	30.0392	35.9006	34.2573	21.0904	19.3921	22.1651	4.83418e-07	1.09126	up
CUFF4.223.1	54	16	14	438	581	1682	2.95833	0.888269	0.736281	21.5559	32.0517	95.0355	8.47229e-10	-4.21014	down
COCN_GLEAN_10004442	70	33	46	1434	1248	985	2.05487	0.971164	1.34749	37.9355	36.9482	29.8351	9.99315e-37	-3.91051	down
COCN_GLEAN_10023540	10	10	5	201	105	118	0.212627	0.209603	0.098362	3.86492	2.26057	2.5932	1.12877e-09	-3.28563	down
COCN_GLEAN_10023542	2343	1679	1597	904	883	620	145.979	106.782	100.623	50.4104	55.0919	39.5834	1.55349e-15	1.88138	up
COCN_GLEAN_10023546	4	8	16	105	48	52	0.159788	0.382335	0.775874	4.68993	2.39688	2.63859	0.00368966	-2.05326	down
COCN_GLEAN_10023549	116	63	46	457	532	429	5.33175	2.94041	2.14335	18.8868	24.605	20.3318	1.13447e-06	-1.96955	down
COCN_GLEAN_10010779	339	155	290	152	68	108	5.88108	2.73477	5.08177	2.35646	1.17336	1.91232	2.08199e-05	1.87591	up
COCN_GLEAN_10010773	43	43	62	656	441	553	1.29274	1.31152	1.87552	17.7296	13.3239	17.1097	8.28178e-18	-2.78568	down
COCN_GLEAN_10010772	396	311	417	1455	1573	1427	19.9825	15.9908	21.277	65.761	79.5643	73.906	4.07831e-09	-1.32875	down
Cocos_nucifera_newGene_7612	21	14	7	163	244	205	0.136135	0.094057	0.073698	1.3202	2.00184	1.50025	1.10162e-09	-3.12819	down
Cocos_nucifera_newGene_7610	606	1004	579	2954	2739	2496	8.57297	13.0175	7.58321	38.8239	37.9103	37.412	6.6885e-05	-1.22081	down
Cocos_nucifera_newGene_7617	782	494	697	3695	3189	1327	7.73177	5.11541	7.78514	30.5846	29.584	12.838	0.000303956	-1.33506	down
Cocos_nucifera_newGene_7616	0	7	8	135	170	102	0	0.075696	0.095367	1.49089	2.09991	1.4445	1.24571e-07	-3.82493	down
Cocos_nucifera_newGene_790	300	339	352	211	258	187	5.22425	5.82357	6.03921	2.94993	3.91672	2.87425	1.41797e-06	1.2487	up
COCN_GLEAN_10020167	442	452	659	339	169	125	3.67093	3.82775	5.53686	2.52016	1.40227	1.06173	3.16878e-07	1.97041	up
COCN_GLEAN_10020165	379	546	390	1660	1365	1205	5.92854	8.71179	6.17286	23.2575	21.3929	19.3286	0.000105539	-1.00211	down
COCN_GLEAN_10020161	715	872	872	463	359	170	16.8985	21.046	20.8605	9.78962	8.48882	4.10644	6.27927e-09	1.99203	up
COCN_GLEAN_10020160	363	390	401	2038	1530	1661	10.5643	11.5984	11.8005	53.2078	44.704	49.674	2.62853e-13	-1.50904	down
Cocos_nucifera_newGene_2391	225	347	237	9	12	6	1.69135	2.65994	1.80591	0.057115	0.086592	0.03971	5.31281e-34	5.44837	up
COCN_GLEAN_10003912	172	139	190	91	69	101	12.4033	10.2056	13.8588	5.87445	4.92675	7.44449	1.17348e-05	1.56018	up
COCN_GLEAN_10017209	9	5	5	681	813	402	0.165498	0.083827	0.089527	11.6311	15.5447	7.86062	4.04513e-35	-5.80214	down
COCN_GLEAN_10017203	2142	2642	2428	1536	1962	1287	31.4244	39.5727	36.0463	20.1777	28.8516	19.3781	2.08383e-07	1.25134	up
COCN_GLEAN_10017204	497	489	512	386	356	288	8.80716	8.84328	9.18364	6.1216	6.32466	5.23816	1.62911e-10	1.20453	up
COCN_GLEAN_10017206	1150	1355	1046	687	773	570	16.6703	20.0527	15.3371	8.91457	11.221	8.47888	1.47916e-10	1.46527	up
CUFF33.414.1	3145	3696	3670	3176	2412	1865	31.8978	38.2618	37.6661	28.8512	24.5177	19.407	3.94506e-08	1.17548	up
COCN_GLEAN_10001803	22	19	19	265	198	221	1.67348	1.44202	1.43668	18.5846	15.5481	17.7258	1.91977e-14	-2.80686	down
COCN_GLEAN_10011913	19	27	20	274	219	123	0.245457	0.357755	0.268313	3.27828	2.93322	1.67771	1.36964e-08	-2.46788	down
COCN_GLEAN_10011910	68	62	66	635	395	216	0.842858	0.783364	0.824914	7.09477	4.93433	2.75505	1.48823e-06	-1.92205	down
COCN_GLEAN_10006677	2305	2930	2306	1198	1079	1291	191.848	248.913	194.201	89.2502	89.9656	110.168	1.70477e-11	1.71625	up
COCN_GLEAN_10011919	408	246	439	272	297	240	14.0002	8.60881	15.2536	8.36545	10.2365	8.46201	0.000584406	1.07653	up
Cocos_nucifera_newGene_15900	222	198	222	33	108	50	1.82525	1.66481	1.84795	0.241909	0.89006	0.414455	2.67364e-06	2.32854	up
COCN_GLEAN_10013459	1354	743	1190	739	797	458	25.0085	14.0028	22.2514	12.2173	14.7523	8.66884	9.69198e-06	1.37867	up
CUFF12.108.1	3	3	0	382	171	71	0.146118	0.149919	0	18.8238	9.39335	3.96195	3.1622e-11	-5.4379	down
COCN_GLEAN_10013450	178	113	153	2	13	8	15.3564	9.92645	13.378	0.111615	1.07145	0.675984	1.0292e-15	4.69812	up
COCN_GLEAN_10013452	47	9	26	137	201	154	3.03098	0.586169	1.67204	7.94482	13.0743	10.2392	0.00208856	-1.87234	down
COCN_GLEAN_10013457	40	34	42	284	243	223	1.39408	1.20273	1.46941	8.96878	8.57869	8.0586	4.99775e-11	-2.00716	down
COCN_GLEAN_10013456	975	1238	1038	336	254	180	27.8261	36.0467	29.9675	8.56581	7.26506	5.26094	5.61513e-27	2.74771	up
COCN_GLEAN_10020783	89	99	100	847	808	524	1.05498	1.19751	1.20141	9.04527	9.65828	6.40615	3.18143e-18	-2.22172	down
COCN_GLEAN_10020781	59	84	143	21	12	6	3.55105	5.14344	8.69479	1.11116	0.718503	0.350252	7.61778e-09	3.43642	up
COCN_GLEAN_10020785	16	11	7	242	150	103	0.17846	0.124045	0.075016	2.46936	1.71434	1.19536	4.5865e-09	-3.06616	down
COCN_GLEAN_10020788	1414	1514	1378	1356	1144	874	28.7098	31.366	28.3096	24.6545	23.2723	18.2029	4.96295e-08	1.0267	up
CUFF33.424.2	297	297	267	1035	984	1035	9.39568	9.58266	8.54443	29.3745	31.2427	33.6531	1.71291e-07	-1.1686	down
COCN_GLEAN_10004362	13757	9677	5850	5594	4776	6362	383.616	275.494	165.055	139.725	133.466	182.01	0.000121283	1.42211	up
COCN_GLEAN_10021788	2222	2906	2720	1235	774	766	85.9132	114.678	106.403	42.7492	29.9921	30.3826	3.55841e-18	2.16772	up
Cocos_nucifera_newGene_1153	227	221	156	111	146	39	1.71706	1.66643	1.16701	0.73044	1.07931	0.294147	0.000549149	1.68603	up
COCN_GLEAN_10017551	1063	610	1522	200	93	146	51.0568	29.904	73.9533	8.56281	4.44168	7.19481	1.34901e-16	3.4536	up
COCN_GLEAN_10021780	0	0	0	46	42	66	0	0	0	3.03416	3.07228	4.95021	6.80216e-07	-6.13036	down
COCN_GLEAN_10021781	218	382	423	13	2	37	10.155	18.2241	20.0272	0.519752	0.075671	1.73622	1.52056e-09	4.54067	up
Cocos_nucifera_newGene_232	23	15	8	92	128	53	0.643749	0.461306	0.255599	2.15159	3.45274	1.41825	0.00312159	-1.81131	down
COCN_GLEAN_10012328	182	151	181	57	6	24	4.12871	3.48647	4.1614	1.14695	0.134306	0.541078	1.47384e-06	3.1084	up
COCN_GLEAN_10015116	209	95	150	3420	2295	3354	14.9531	6.92999	10.8565	219.721	164.976	246.84	6.66654e-25	-3.62815	down
COCN_GLEAN_10015112	128	160	120	613	547	537	3.30138	4.22173	3.1495	14.2372	14.2295	14.3009	1.00747e-07	-1.3834	down
COCN_GLEAN_10012325	257	211	232	191	154	131	14.5535	12.2004	13.2968	9.70053	8.761	7.58748	7.25436e-07	1.21889	up
COCN_GLEAN_10012326	261	309	263	263	198	195	24.4915	29.6206	24.9423	22.1027	18.6186	18.7281	7.15542e-05	1.00872	up
Cocos_nucifera_newGene_9286	72	30	30	492	632	411	0.798541	0.340657	0.147265	3.98707	4.89494	3.71796	4.32227e-11	-2.82458	down
Cocos_nucifera_newGene_4257	7	7	10	160	157	135	0.595188	0.619304	0.887522	12.939	14.1871	12.5108	1.30399e-13	-3.48138	down
CUFF14.102.1	18	5	7	87	73	68	1.76776	0.441435	0.723561	8.02062	7.56541	7.21532	0.000611039	-2.16915	down
Cocos_nucifera_newGene_15853	241	224	216	580	1196	703	0.960952	1.71226	0.824162	3.28552	6.46004	4.96996	0.00105605	-1.19765	down
COCN_GLEAN_10014248	60	11	22	1012	586	698	7.39886	1.3771	2.75158	112.209	72.6604	88.6624	2.05259e-12	-3.83369	down
COCN_GLEAN_10018549	92	31	69	809	611	605	9.61138	3.31732	7.29668	75.9187	64.2	65.0006	2.38689e-11	-2.69145	down
COCN_GLEAN_10018546	6282	4359	8440	5909	4622	3330	163.087	115.51	221.69	137.393	120.253	88.6848	0.000214048	1.13017	up
COCN_GLEAN_10014244	103	140	117	93	31	37	2.15635	2.99967	2.48611	1.73996	0.647833	0.788259	0.000247408	1.8193	up
COCN_GLEAN_10014241	0	0	0	814	50	277	0	0	0	32.0183	2.16631	12.4578	1.48932e-12	-8.15838	down
COCN_GLEAN_10018543	86	70	51	40	39	23	5.20971	4.33794	3.12562	2.17566	2.34328	1.42127	0.000276794	1.66081	up
Cocos_nucifera_newGene_15583	31	42	31	0	7	0	0.471368	0.578527	0.431375	0	0.090021	0	0.000281907	3.88498	up
Cocos_nucifera_newGene_19290	231	110	196	84	62	94	19.4974	9.4854	16.7943	6.31471	5.20377	8.11643	3.97402e-05	1.75898	up
COCN_GLEAN_10011147	148	165	110	607	458	429	8.56795	9.71754	6.4027	31.5097	26.6173	25.4741	6.77017e-05	-1.13619	down
COCN_GLEAN_10011146	8146	3027	4887	805	622	1258	248.081	94.0917	150.592	21.9453	18.9854	39.297	6.00845e-12	3.10913	up
COCN_GLEAN_10011149	63	94	68	8	0	2	6.26549	9.56626	6.84253	0.647504	0	0.110848	3.67873e-10	4.82591	up
COCN_GLEAN_10012796	6173	6956	5371	1437	1331	1377	219.228	252.207	193.002	45.6825	47.3802	50.1702	1.30803e-39	2.79934	up
Cocos_nucifera_newGene_14456	87	105	118	0	0	0	0.768273	0.947356	1.06113	0	0	0	4.2466e-14	8.22288	up
Cocos_nucifera_newGene_14457	89	85	93	474	364	479	1.49425	1.45117	1.60729	7.17274	6.29109	8.66846	3.5985e-08	-1.63798	down
Cocos_nucifera_newGene_7934	166	96	116	15	25	20	1.64716	1.08293	1.16108	0.175022	0.240487	0.194698	1.2306e-12	3.21808	up
COCN_GLEAN_10014933	106	62	73	490	581	435	4.5915	2.74992	3.19135	19.1233	25.3892	19.4443	3.23105e-10	-1.96704	down
COCN_GLEAN_10014932	27	23	23	197	68	172	2.95172	2.5831	2.55655	19.3971	7.47332	19.3607	0.000733662	-1.86412	down
COCN_GLEAN_10014937	2705	4476	3119	2759	1954	2398	197.912	334.345	230.953	180.826	143.262	180.042	9.25071e-05	1.18791	up
COCN_GLEAN_10014934	989	851	975	47	75	123	60.9008	53.4894	60.7505	2.57897	4.57474	7.7242	5.01137e-21	4.03234	up
COCN_GLEAN_10014938	1888	2139	1885	598	547	431	21.7269	25.1425	21.9538	6.16327	6.30683	5.08132	7.49654e-45	2.57054	up
Cocos_nucifera_newGene_12117	8	4	7	68	104	67	0.351981	0.172756	0.270988	2.6713	4.58318	3.00235	2.50994e-06	-2.87159	down
Cocos_nucifera_newGene_12116	88	37	52	1645	1648	675	0.828853	0.284141	0.677249	17.97	18.9336	8.4431	2.14035e-18	-3.71656	down
COCN_GLEAN_10010231	235	268	239	36	29	34	8.94413	10.411	9.20387	1.21715	1.10304	1.29138	1.13901e-29	3.52602	up
COCN_GLEAN_10010234	215	337	213	106	63	65	6.36379	10.2197	6.38706	2.79577	1.85357	1.95654	1.70258e-10	2.35806	up
COCN_GLEAN_10010238	5452	4480	4050	1314	1052	1047	91.8694	77.0613	69.0521	19.8299	17.7684	18.1012	5.78315e-42	2.68454	up
Cocos_nucifera_newGene_16896	89	79	107	16	18	11	4.47946	4.04331	5.40701	0.700723	0.896068	0.529748	2.71542e-13	3.2081	up
CUFF4.76.1	47	70	49	304	213	226	3.39637	5.1967	3.65085	20.0262	15.6853	17.0564	3.10478e-05	-1.46842	down
Cocos_nucifera_newGene_13868	5	0	0	475	201	304	0.087016	0	0	8.97542	4.02979	6.25262	1.79052e-17	-6.42238	down
COCN_GLEAN_10013212	0	0	0	225	210	266	0	0	0	3.86491	4.02482	5.23362	8.49211e-14	-8.13245	down
COCN_GLEAN_10010092	487	1093	1065	50	117	219	19.4401	44.5482	43.0012	1.75984	4.6759	8.97348	6.16382e-08	3.22234	up
COCN_GLEAN_10001386	23	6	13	133	138	119	1.02583	0.23587	0.589651	5.37503	6.22032	5.50213	5.93243e-06	-2.48033	down
Cocos_nucifera_newGene_13243	155	315	241	85	90	146	2.65569	5.7372	4.37121	1.38158	1.51743	2.55785	0.000236474	1.73038	up
COCN_GLEAN_10001212	84	43	49	302	274	245	2.8506	1.46732	1.68074	9.16857	9.32246	8.53408	2.30875e-05	-1.54217	down
CUFF3.487.1	17	21	16	112	111	66	3.4835	4.43367	3.37915	21.3842	23.7184	14.3712	0.000314781	-1.6935	down
COCN_GLEAN_10002482	584	740	662	581	501	466	35.3471	45.7372	40.5727	31.4844	30.4077	28.9242	3.33343e-06	1.02194	up
CUFF47.263.1	65	105	65	451	389	347	10.7345	17.6552	10.8124	66.7108	64.2906	58.8054	7.05114e-07	-1.64261	down
Cocos_nucifera_newGene_16286	56	79	63	298	252	274	0.623636	0.897373	0.706675	2.98148	2.81583	3.13938	1.96578e-05	-1.38103	down
CUFF16.495.2	181	151	110	49	40	25	14.0209	11.9971	8.59213	3.401	3.10889	1.94822	4.04074e-11	2.59266	up
Cocos_nucifera_newGene_16742	12	25	8	267	116	93	0.148496	0.338004	0.102642	3.15348	1.53041	1.25356	3.94754e-05	-2.55938	down
CUFF17.395.1	232	189	279	969	962	576	6.04636	5.03029	7.35591	22.634	25.1319	15.3969	4.04372e-05	-1.15098	down
Cocos_nucifera_newGene_10746	539	366	446	302	280	286	14.0813	9.73438	11.7925	7.06006	7.32127	7.66341	4.77458e-07	1.27929	up
Cocos_nucifera_newGene_10744	8	7	8	55	50	38	0.098237	0.07604	0.093373	0.878086	0.690501	0.59584	0.00183776	-1.88409	down
Cocos_nucifera_newGene_10742	1637	1095	1679	7851	8053	6094	32.1816	22.1375	34.9327	157.95	170.073	144.677	1.44422e-12	-1.6459	down
COCN_GLEAN_10013705	3688	3456	3245	2801	2077	1912	35.2655	33.7377	31.4025	23.9928	19.904	18.7564	6.38737e-13	1.2825	up
Cocos_nucifera_newGene_10749	387	384	353	4208	5902	3581	1.89588	1.92163	1.78623	20.4048	32.0884	19.9344	1.16337e-31	-2.9207	down
COCN_GLEAN_10002738	59	77	67	11	5	3	4.06379	5.42677	4.70135	0.635743	0.299315	0.200947	2.55988e-11	3.94886	up
COCN_GLEAN_10002733	2	3	0	151	91	90	0.021821	0.040259	0	2.6518	1.79836	1.8047	6.05747e-11	-4.96944	down
COCN_GLEAN_10022036	2601	1169	2429	1175	593	645	126.604	58.0434	119.609	51.2237	28.8831	32.1756	1.39422e-07	2.00567	up
COCN_GLEAN_10022035	32	32	56	21	25	18	2.45462	2.46669	4.33657	1.41543	1.88401	1.353	0.00653186	1.51589	up
COCN_GLEAN_10003289	1709	928	1461	9	6	24	83.5465	46.2753	72.2615	0.352989	0.29404	1.17259	1.34776e-44	7.08362	up
COCN_GLEAN_10022031	5	7	4	50	64	39	0.607351	0.860481	0.485543	5.72623	8.25954	5.08986	0.0002533	-2.45238	down
COCN_GLEAN_10022030	5	5	2	71	78	71	0.524562	0.631965	0.143605	8.14996	10.0778	9.37485	2.71664e-07	-3.36332	down
COCN_GLEAN_10003287	364	201	192	1266	786	660	5.5336	3.12402	2.95551	17.2578	11.9919	10.31	0.00153433	-1.14186	down
COCN_GLEAN_10003282	687	553	783	165	92	453	83.2215	68.2978	95.9705	17.8166	11.058	56.2398	0.000919948	1.99409	up
COCN_GLEAN_10009878	64	22	36	334	260	268	3.75757	1.31893	2.13505	17.6086	15.3007	16.2035	1.60635e-06	-2.12094	down
COCN_GLEAN_10009879	36	59	27	2	1	12	2.0833	3.51594	1.56332	0.073555	0.036231	0.684956	0.000615835	3.20285	up
COCN_GLEAN_10022106	12	5	6	203	47	31	0.279199	0.114906	0.130815	4.25293	1.09457	0.731075	0.00132789	-2.63679	down
CUFF14.13.1	31	37	33	629	664	616	0.656796	0.805374	0.706059	12.0591	14.2405	13.5198	3.85207e-35	-3.55093	down
COCN_GLEAN_10000398	149	23	24	2033	1032	1097	11.7792	1.86716	1.88394	144.871	82.2875	89.5047	7.25937e-08	-3.55303	down
COCN_GLEAN_10000399	53	50	74	26	28	32	5.71647	5.47966	8.13211	2.46372	3.05014	3.47483	0.000549149	1.64238	up
COCN_GLEAN_10000392	1457	711	688	84	145	110	23.2794	11.5928	11.1208	1.18914	2.3094	1.79109	4.28427e-19	3.63706	up
COCN_GLEAN_10022782	295	292	289	1477	880	1020	13.8584	14.0012	13.7095	62.1381	41.408	49.1501	5.8739e-07	-1.26495	down
COCN_GLEAN_10022785	922	982	952	3720	2576	3333	48.5145	52.7643	50.6965	175.495	135.985	180.115	4.21266e-06	-1.09003	down
COCN_GLEAN_10000397	85	172	133	454	430	635	2.94887	6.09726	4.66411	14.1186	14.9558	22.5944	0.0021708	-1.29921	down
COCN_GLEAN_10000394	5	2	15	64	71	62	0.328917	0.146841	1.14295	4.37337	5.46838	4.85108	0.00201398	-2.34749	down
COCN_GLEAN_10000395	1556	750	1078	366	247	550	41.3548	20.3393	28.9836	8.69885	6.56704	14.9821	1.62213e-06	2.10265	up
COCN_GLEAN_10008476	1519	2992	1749	1160	960	1234	21.6113	43.4721	25.1824	14.7772	13.687	18.0128	2.12551e-05	1.53358	up
COCN_GLEAN_10008475	93	132	136	552	479	563	2.11566	3.06077	3.13111	11.2712	10.939	13.1676	1.8956e-06	-1.47416	down
COCN_GLEAN_10008473	4230	3424	5106	3317	2791	2646	78.9612	65.2528	96.4474	55.4599	52.2263	50.6869	3.61288e-08	1.19885	up
COCN_GLEAN_10019336	0	0	0	280	30	252	0	0	0	3.08976	0.360661	3.18112	3.67311e-10	-7.42324	down
COCN_GLEAN_10019331	101	141	117	1169	936	850	2.69711	3.83954	3.16082	28.1055	25.192	23.4119	3.67e-21	-2.35002	down
COCN_GLEAN_10004774	711	382	318	12897	7091	7878	34.9195	19.1107	15.7968	567.347	349.049	396.969	5.64248e-23	-3.57595	down
COCN_GLEAN_10004775	1221	1133	1498	521	528	422	34.3807	32.5652	42.692	13.1435	14.9059	12.1808	5.50345e-23	2.04243	up
COCN_GLEAN_10015658	4289	3994	4481	1331	1293	1062	29.7239	28.2583	31.4235	8.25778	8.97762	7.54769	6.20054e-60	2.45016	up
COCN_GLEAN_10004772	714	896	774	28	17	46	31.7411	40.6675	34.8456	1.0933	0.715082	2.08934	3.43224e-36	5.22757	up
COCN_GLEAN_10004773	1075	796	514	34	5	5	47.8269	36.1471	23.1119	1.32821	0.203602	0.188436	3.50313e-24	6.20773	up
Cocos_nucifera_newGene_11835	473	347	490	72	160	86	10.8698	8.17696	11.4484	1.43333	3.6824	1.98845	1.79828e-11	2.64322	up
Cocos_nucifera_newGene_11830	33	10	16	109	160	117	0.771928	0.267343	0.389086	2.52193	4.31034	3.11868	0.000383183	-1.99721	down
COCN_GLEAN_10000644	12640	17324	13178	6962	5332	5714	221.566	310.017	233.747	109.305	93.6708	102.77	4.37057e-16	1.91557	up
COCN_GLEAN_10000645	16	8	7	147	122	103	0.444656	0.219866	0.200512	3.81804	3.5223	3.04898	2.34209e-08	-2.83205	down
COCN_GLEAN_10000646	35	31	13	584	294	275	0.581986	0.533224	0.211381	8.87548	4.99374	4.7861	8.80306e-11	-3.08811	down
COCN_GLEAN_10016239	1949	1302	1525	1247	1192	1053	18.3933	12.5397	14.5651	10.5418	11.273	10.1911	5.49162e-07	1.10256	up
COCN_GLEAN_10000642	71	156	72	34	33	21	2.5184	5.62617	2.57846	1.05892	1.16096	0.742188	5.11119e-06	2.37957	up
COCN_GLEAN_10018066	6547	8912	7192	4807	5581	3609	95.6847	132.972	106.357	62.9252	81.7486	54.1143	3.21486e-08	1.36016	up
COCN_GLEAN_10018061	53	16	36	363	190	139	3.80067	1.13821	2.56172	23.4271	13.7207	10.2905	0.000302968	-1.95873	down
COCN_GLEAN_10018060	367	579	314	1863	1903	1832	16.397	26.3957	14.1681	74.5669	85.2301	83.9754	4.67694e-06	-1.47394	down
COCN_GLEAN_10018063	3009	4701	7558	3306	3562	2540	79.2431	126.377	201.404	77.9679	94.0017	68.6161	0.000281907	1.34944	up
COCN_GLEAN_10024064	194	305	297	164	260	101	3.36585	5.40394	5.22619	2.54474	4.51688	1.79963	0.00310668	1.26105	up
COCN_GLEAN_10024065	94	93	68	269	251	320	2.62008	2.65004	1.90918	6.76862	7.05883	9.2189	0.00261007	-1.06502	down
COCN_GLEAN_10024061	6337	5468	5682	4121	3579	3574	65.426	57.6297	59.3572	38.1123	37.037	37.8609	4.6209e-15	1.28708	up
CUFF34.742.1	98	115	135	505	353	423	5.92296	7.05962	8.23312	27.3847	21.4218	26.2321	5.5422e-05	-1.20622	down
CUFF31.799.1	276	435	187	261	206	133	3.5344	5.68913	2.41461	2.9849	2.63816	1.74425	0.00288387	1.25618	up
CUFF17.62.1	416	260	444	2662	2950	1498	2.45557	1.56774	2.65456	14.0952	17.4782	9.08503	7.57426e-10	-1.9641	down
CUFF19.431.1	45	39	30	128	181	115	1.46824	1.27873	0.990657	3.74453	5.92107	3.84383	0.0036221	-1.2114	down
CUFF36.11.1	64	62	103	328	290	224	1.78245	1.76642	2.91909	8.28686	8.20439	6.46381	0.000511015	-1.19007	down
CUFF31.404.1	28	25	7	486	185	277	5.75942	5.34739	1.34943	91.0934	38.8732	59.5145	3.79553e-08	-3.16992	down
Cocos_nucifera_newGene_12878	45	14	13	109	151	101	1.09638	0.275493	0.334749	2.30114	4.00683	2.76349	0.00940176	-1.60955	down
Cocos_nucifera_newGene_12876	19	72	51	228	628	297	0.216038	0.848883	0.386108	2.29794	5.84549	3.4565	0.000188446	-2.25944	down
Cocos_nucifera_newGene_12875	662	593	522	206	274	172	7.16136	6.78626	5.88279	2.09966	3.17864	2.03867	3.17979e-15	2.09366	up
COCN_GLEAN_10022814	167	390	259	57	12	22	7.97687	19.103	12.5722	2.41017	0.559423	1.06618	1.07972e-10	3.73302	up
COCN_GLEAN_10022817	3393	4723	3951	1353	660	429	73.6879	104.707	86.8215	26.3194	14.3615	9.54932	2.99006e-15	2.97917	up
COCN_GLEAN_10022816	342	473	435	1943	1578	1725	14.4999	20.4536	18.6437	73.8251	67.0802	75.0759	1.73164e-08	-1.39804	down
COCN_GLEAN_10022818	17303	18975	16880	9418	6380	7017	384.242	430.162	379.293	187.311	141.994	159.878	4.01282e-20	1.88106	up
COCN_GLEAN_10005915	642	355	473	391	206	288	29.4059	16.584	21.8887	16.0315	9.43309	13.497	0.000100781	1.37329	up
CUFF30.277.1	14	6	7	61	32	74	2.34401	1.01704	1.15395	9.63556	5.5574	13.414	0.00805456	-1.89057	down
CUFF2.8.1	109	70	52	362	289	264	5.81229	3.81285	2.79106	17.3727	15.5455	14.5277	0.000429771	-1.30113	down
CUFF29.494.2	1832	746	1507	706	517	646	68.8739	28.608	57.3166	23.746	19.4706	24.8915	2.60498e-06	1.7443	up
CUFF37.732.1	7658	3122	2930	3066	3663	2593	451.312	187.797	174.697	161.823	216.346	156.789	0.00405507	1.18539	up
COCN_GLEAN_10008632	95	85	97	404	332	337	6.89243	6.30717	7.16549	26.439	24.3038	25.2909	4.75725e-07	-1.28365	down
COCN_GLEAN_10021541	1030	1414	1279	735	699	453	23.1428	32.441	29.0794	14.7871	15.7292	10.447	6.10696e-11	1.653	up
COCN_GLEAN_10007511	1060	1361	1079	576	511	424	33.9872	44.5414	34.9926	16.5185	16.4115	13.942	1.37993e-17	1.87533	up
COCN_GLEAN_10007510	185	120	184	6	0	2	9.5202	6.28181	9.58779	0.232663	0	0.104982	1.45709e-22	6.26955	up
COCN_GLEAN_10007518	923	2407	1403	521	598	583	41.5688	110.685	63.9518	21.0203	26.9804	26.9208	2.76779e-07	2.09499	up
CUFF48.76.2	1340	1407	1717	743	944	601	11.0535	11.8541	14.3365	5.48745	7.8066	5.08309	5.48647e-11	1.61982	up
CUFF33.230.2	10	11	14	78	46	72	0.201431	0.234247	0.28342	1.48113	0.983255	1.56333	0.00219723	-1.76423	down
COCN_GLEAN_10008864	753	556	497	2382	1716	1941	27.5492	20.7372	18.3704	78.0397	62.9229	72.8402	3.13462e-05	-1.07485	down
Cocos_nucifera_newGene_18519	28	85	19	638	712	324	0.546075	1.79892	0.318808	9.89107	12.3372	5.40724	1.24423e-06	-2.83985	down
Cocos_nucifera_newGene_18518	470	408	474	189	163	170	24.76	21.9322	25.291	8.90404	8.60636	9.14919	1.08661e-19	2.01833	up
COCN_GLEAN_10010549	43	65	19	770	949	807	0.856386	1.32793	0.375001	13.9456	19.2395	16.7308	1.49633e-15	-3.57069	down
CUFF48.105.1	161	25	133	1536	1277	2150	2.97826	0.464284	2.49096	25.4673	23.678	40.83	4.14272e-08	-3.21938	down
COCN_GLEAN_10005702	147	173	410	72	128	72	3.55246	4.26205	10.0215	1.5538	3.09043	1.77205	9.5863e-05	2.0195	up
COCN_GLEAN_10011306	928	1660	1189	826	997	704	8.77508	16.0244	11.376	6.98922	9.4469	6.82491	9.41715e-05	1.23758	up
COCN_GLEAN_10011303	283	198	177	3372	1981	2869	10.9532	7.8364	6.92734	117.191	77.0113	114.187	2.0184e-21	-2.95622	down
COCN_GLEAN_10011308	131	77	108	898	714	544	3.40246	2.03324	2.83735	20.9175	18.6049	14.4994	6.72657e-13	-2.07536	down
COCN_GLEAN_10015765	2798	4246	2316	974	1055	688	49.8432	77.2162	41.7417	15.5368	18.8354	12.571	5.34784e-15	2.43801	up
COCN_GLEAN_10015764	17	6	29	238	141	107	0.980729	0.35571	1.78543	12.9668	8.55515	6.65207	6.01249e-05	-2.42923	down
COCN_GLEAN_10024626	45	13	21	318	241	209	0.979878	0.275083	0.448441	6.23357	5.27026	4.67957	2.23602e-07	-2.54597	down
COCN_GLEAN_10013233	149	48	82	67	38	16	8.74166	2.85989	4.83944	3.53206	2.23729	0.947811	0.0037927	1.83048	up
COCN_GLEAN_10013237	65	65	65	252	152	218	2.68819	2.75204	2.7495	9.44615	6.36486	9.37539	0.00571358	-1.00136	down
COCN_GLEAN_10013236	25	29	17	250	170	151	0.561599	0.64968	0.373229	5.01619	3.81784	3.46835	2.3754e-08	-2.28057	down
Cocos_nucifera_newGene_4577	76	63	31	219	273	167	0.539212	0.387688	0.251579	1.71895	1.92023	1.31303	0.00533253	-1.25815	down
CUFF3.308.3	2305	3446	2431	1653	1245	1050	49.0843	74.8984	52.3751	31.515	26.5588	22.9366	8.11269e-11	1.72253	up
CUFF42.154.1	131	322	190	68	110	154	16.3723	41.1686	24.0496	7.6065	13.7557	19.7302	0.00522063	1.5221	up
COCN_GLEAN_10012546	3421	2490	3516	657	633	464	65.6703	48.784	68.2941	11.2951	12.1628	9.1195	4.76506e-47	3.07797	up
Cocos_nucifera_newGene_6866	44	19	28	508	264	134	1.08354	0.447895	0.693824	13.9369	6.55146	3.49682	3.17786e-06	-2.51328	down
Cocos_nucifera_newGene_3983	237	137	90	18	34	25	1.51459	0.890387	0.577244	0.097644	0.215532	0.162042	2.20937e-09	3.12687	up
Cocos_nucifera_newGene_3982	16	0	19	162	156	150	0.25749	0	0.348141	3.28047	2.87297	3.00557	0.000599801	-2.85134	down
Cocos_nucifera_newGene_3987	83	110	125	93	77	58	1.52565	1.97632	2.81051	1.66838	1.38535	0.961476	0.00183378	1.1438	up
Cocos_nucifera_newGene_3984	323	536	422	130	135	161	17.887	30.3884	23.7068	6.4485	7.50206	9.16284	2.06993e-10	2.20449	up
COCN_GLEAN_10017078	843	863	820	5849	5201	4031	11.3833	11.8933	11.2044	70.7734	70.4242	55.881	2.28844e-31	-1.89739	down
COCN_GLEAN_10017074	251	242	399	3104	1780	887	2.20966	2.16924	3.55169	24.5035	15.7245	8.02043	5.35181e-06	-1.93313	down
COCN_GLEAN_10017072	140	139	150	669	678	569	12.9925	13.1418	14.1426	55.7694	63.2981	54.3794	4.2288e-12	-1.48934	down
CUFF35.771.1	87	169	110	62	60	63	2.00184	3.9547	2.55977	1.27843	1.3681	1.48898	0.00017599	1.61197	up
COCN_GLEAN_10017070	298	383	233	1453	1593	1057	8.84145	11.5994	6.9812	38.6432	47.4082	32.1935	3.64764e-07	-1.47619	down
COCN_GLEAN_10020089	18022	16596	10501	5736	5235	5178	365.936	344.016	215.735	104.305	106.535	107.871	3.51609e-15	2.12174	up
COCN_GLEAN_10020085	69	198	142	5	8	16	10.2626	30.0721	21.36	0.586456	1.06998	2.3308	1.02242e-10	4.21016	up
CUFF26.598.2	55	95	61	1426	1585	1155	0.821446	1.4445	0.916547	19.0962	23.753	17.7212	9.22346e-32	-3.59143	down
CUFF40.160.1	273	313	321	1284	933	822	4.06044	4.75329	4.83372	17.1456	13.941	12.568	3.04439e-06	-1.05893	down
CUFF9.795.1	1560	830	1205	1105	889	755	48.8621	26.5489	38.1837	31.0044	27.8909	24.2395	0.00024999	1.04377	up
CUFF16.162.1	3134	4985	4112	1998	1738	2046	42.9273	69.7087	56.986	24.5019	23.8518	28.7439	1.25469e-09	1.72003	up
COCN_GLEAN_10008574	1290	2087	1916	1004	819	1190	33.6256	55.5613	50.563	23.4454	21.4107	31.8322	1.64251e-05	1.43848	up
Cocos_nucifera_newGene_1584	2707	2708	3115	1795	2981	1611	13.0445	13.0306	16.1374	10.4024	15.4214	13.0079	0.000362177	1.06968	up
Cocos_nucifera_newGene_1583	45	33	54	0	0	0	3.13707	2.35592	3.86205	0	0	0	1.58384e-09	7.0587	up
COCN_GLEAN_10012075	233	291	263	1081	1562	1204	5.4954	7.01444	6.28148	22.8828	37.0086	29.2067	1.03999e-08	-1.62253	down
COCN_GLEAN_10011895	7971	11852	7849	9411	7444	3937	160.062	242.963	159.481	169.254	149.804	81.1091	0.00108081	1.10677	up
COCN_GLEAN_10011891	551	633	443	2709	1870	2280	20.7007	24.2683	16.8532	91.1993	70.4567	87.9396	1.43272e-07	-1.40191	down
COCN_GLEAN_10020339	71	271	104	45	54	10	0.873204	3.39697	1.29039	0.487543	0.66493	0.118996	0.000219847	2.60946	up
CUFF2.200.1	1085	882	852	560	598	514	30.2529	25.0839	24.0216	13.9647	16.7019	14.6847	2.40844e-11	1.40221	up
Cocos_nucifera_newGene_2630	5831	5577	5392	1590	1213	1555	109.508	106.484	102.577	26.4038	22.5108	29.5101	1.28547e-31	2.58221	up
Cocos_nucifera_newGene_2636	187	73	55	6	33	19	3.12587	1.23021	0.908281	0.078526	0.55639	0.310321	0.00010319	2.8621	up
COCN_GLEAN_10013790	101	204	203	1285	2587	1736	8.95001	18.5982	18.3384	102.818	231.667	159.145	5.89625e-11	-2.75746	down
Cocos_nucifera_newGene_2635	483	344	442	179	188	200	3.24423	2.62541	3.37667	0.680096	0.800973	0.87191	8.09518e-11	1.78911	up
Cocos_nucifera_newGene_2638	55	88	115	19	22	18	1.53011	2.0011	2.67452	0.37193	0.478343	0.483448	5.15698e-08	2.71248	up
COCN_GLEAN_10013798	1402	1145	1509	1086	695	805	32.4456	27.0515	35.3347	22.5123	16.1227	19.1147	6.36768e-08	1.30621	up
COCN_GLEAN_10021065	206	254	215	936	780	720	5.87118	7.39897	6.18853	23.9135	22.2932	21.0601	1.59828e-07	-1.17514	down
COCN_GLEAN_10021067	98	27	49	1231	260	98	1.6561	0.456292	0.831654	18.8002	4.43663	1.70165	0.00391147	-2.25778	down
CUFF52.321.1	661	668	738	2910	2663	2104	11.7459	12.1151	13.2802	46.3561	47.4711	38.3901	6.37912e-13	-1.21779	down
CUFF42.524.1	1492	711	645	4176	2873	3105	31.0895	15.1157	13.5948	77.9664	60.0207	66.4179	0.0019953	-1.15795	down
CUFF12.395.3	3936	3298	3813	2324	2111	1961	127.723	109.256	125.196	67.5439	68.6389	65.2823	2.25068e-19	1.44354	up
COCN_GLEAN_10016676	79	57	76	32	42	13	1.73086	1.27635	1.69712	0.615489	0.919	0.273926	0.000282905	1.91301	up
COCN_GLEAN_10016672	612	436	442	131	173	143	27.7927	20.1809	20.3148	5.30311	7.85303	6.62889	2.83976e-16	2.36087	up
CUFF5.267.1	517	1008	397	239	244	420	25.8578	51.4349	20.0497	10.6901	12.2203	21.5178	0.000733292	1.6686	up
CUFF14.56.2	47	19	18	311	261	372	1.74661	0.715907	0.668856	10.4822	9.85455	14.3718	1.16516e-08	-2.78536	down
COCN_GLEAN_10019530	3205	2763	2098	9110	9149	8371	90.7492	79.8782	60.114	231.081	259.691	243.232	6.89537e-06	-1.06107	down
COCN_GLEAN_10019532	602	309	453	2651	1489	1370	6.97599	3.65517	5.31213	27.5374	17.3015	16.2942	0.000116505	-1.31443	down
COCN_GLEAN_10019539	307	190	208	137	139	129	12.4393	7.84086	8.51911	4.95795	5.61104	5.35418	4.56076e-06	1.43464	up
COCN_GLEAN_10010854	9	19	11	143	89	116	0.095936	0.208333	0.117818	1.37827	0.960303	1.28873	5.32668e-06	-2.4089	down
COCN_GLEAN_10010856	176	356	150	30	11	44	10.1756	21.0497	8.76244	1.5274	0.613985	2.57492	1.10914e-08	3.47834	up
COCN_GLEAN_10010857	31	18	27	162	175	87	1.66372	0.938732	1.4613	7.76879	9.37409	4.76524	0.000124762	-1.75704	down
COCN_GLEAN_10004579	698	510	398	3605	3105	3374	56.7359	42.2858	32.6969	262.711	253.216	281.608	7.0425e-13	-1.98269	down
COCN_GLEAN_10002806	154	87	115	2595	2052	1260	3.53129	2.0296	2.66064	53.3423	47.2078	29.6598	1.3659e-26	-3.32747	down
COCN_GLEAN_10018668	2	0	3	76	53	57	0.045816	0	0.078482	1.82547	1.42803	1.55921	4.8324e-07	-4.1609	down
COCN_GLEAN_10002801	738	754	948	813	543	539	22.2161	23.1691	28.869	21.9275	16.3652	16.6302	2.16909e-05	1.03329	up
COCN_GLEAN_10002802	2720	2447	2668	1902	1958	1484	25.3642	23.2922	25.1753	15.8869	18.3011	14.1948	8.15518e-14	1.21432	up
COCN_GLEAN_10018662	303	357	331	2156	1822	1432	3.64462	4.38413	4.02823	23.2636	21.9971	17.7019	2.16028e-18	-1.76231	down
COCN_GLEAN_10018661	5551	1474	3659	397	286	316	161.822	43.8475	107.92	10.3627	8.3413	9.43198	1.60956e-19	3.97549	up
COCN_GLEAN_10018660	4247	2730	3408	2606	2427	2128	106.928	70.1709	86.8376	58.7728	61.2515	54.9692	7.30161e-08	1.18785	up
COCN_GLEAN_10002808	1061	1330	1226	783	643	1110	102.377	131.012	119.618	67.6179	62.1469	109.807	0.00126576	1.12493	up
COCN_GLEAN_10018665	65	98	72	19	14	13	1.85287	2.85885	2.08733	0.482976	0.389147	0.381006	4.48047e-10	2.95232	up
CUFF19.146.2	219	186	145	868	908	679	3.88439	3.37195	2.58867	13.7996	16.148	12.3628	7.94812e-09	-1.4815	down
COCN_GLEAN_10015320	33	50	9	251	142	227	1.52591	2.36272	0.41284	10.4173	6.57926	10.7716	0.00152535	-1.99696	down
COCN_GLEAN_10015323	2433	1782	2132	868	608	741	42.094	31.4747	37.3289	13.4523	10.5296	13.151	3.87779e-20	2.15895	up
COCN_GLEAN_10015322	4004	4162	3061	2086	1855	1977	69.2965	73.5365	53.6015	32.329	32.1664	35.0905	7.89778e-12	1.56969	up
CUFF50.693.1	119	145	111	109	105	65	7.14507	8.90559	6.75042	5.8382	6.28499	3.97145	0.00146515	1.09577	up
CUFF35.845.1	157	314	176	133	18	17	6.92239	14.1259	7.8311	5.24745	0.77635	0.747945	0.000553388	2.55306	up
Cocos_nucifera_newGene_5913	11	3	9	75	216	55	0.048795	0.00933	0.03733	0.36228	1.12561	0.252598	5.23051e-05	-3.03277	down
Cocos_nucifera_newGene_5910	12	6	15	94	92	71	0.936779	0.477904	1.11789	6.60423	7.19494	5.72067	4.07167e-05	-2.22212	down
CUFF4.370.1	1731	2198	2038	1728	1397	1350	22.3845	29.022	26.6603	20.017	18.1005	17.9136	2.03694e-07	1.07912	up
COCN_GLEAN_10021957	104	185	107	554	415	329	3.47377	6.33136	3.61138	16.6336	13.9486	11.3201	0.00629493	-1.0069	down
Cocos_nucifera_newGene_8527	38	53	50	524	780	1964	0.224904	0.475991	0.43341	2.86352	3.39391	10.6495	1.85185e-11	-3.81366	down
Cocos_nucifera_newGene_18708	199	338	495	0	0	0	6.45351	11.3134	16.5108	0	0	0	5.31567e-21	9.67011	up
CUFF20.588.1	63	53	65	341	272	363	5.36602	4.62906	5.63816	26.2024	23.3589	31.9051	8.89982e-08	-1.7656	down
COCN_GLEAN_10002317	314	204	260	1076	1541	1029	10.06	6.6623	8.42159	30.9022	49.53	33.8563	1.01718e-07	-1.56081	down
Cocos_nucifera_newGene_19318	1045	1189	1539	345	350	189	9.36754	11.7764	14.4249	2.67512	3.03453	1.67948	2.28062e-21	2.75359	up
COCN_GLEAN_10001282	435	751	370	190	178	117	14.2155	25.0765	12.2333	5.5712	5.82153	3.89848	3.92309e-10	2.33383	up
Cocos_nucifera_newGene_19315	7	12	0	166	149	156	0.274759	0.455439	0	5.84051	5.8735	6.29326	6.26775e-07	-3.70508	down
CUFF1.2059.1	4	0	0	56	53	29	0.252906	0	0	3.78535	3.95298	2.18466	0.000189133	-3.82226	down
COCN_GLEAN_10000988	558	529	534	397	324	345	72.317	70.0749	70.137	46.1195	42.1337	45.9201	8.91e-10	1.25788	up
COCN_GLEAN_10000982	8536	7222	6262	1663	3110	1564	669.578	578.294	496.966	116.821	244.483	125.863	1.95036e-13	2.42643	up
COCN_GLEAN_10000980	370	279	341	1088	1462	931	15.9261	12.264	14.855	41.9617	63.1334	41.1513	1.52023e-05	-1.14495	down
COCN_GLEAN_10023590	214	109	95	1108	558	646	6.51863	3.37478	2.93144	30.2969	17.0576	20.2344	2.22838e-05	-1.7583	down
Cocos_nucifera_newGene_7876	188	258	147	29	12	42	2.3786	3.34143	1.88072	0.319935	0.150463	0.545265	8.2096e-10	3.34612	up
CUFF29.235.1	63785	64826	53805	25672	27039	25359	1085.01	1125.74	926.1	391.126	460.987	442.587	3.15574e-21	1.86943	up
Cocos_nucifera_newGene_12322	40	62	66	0	2	2	1.16612	1.8194	1.93118	0	0.047422	0.031764	2.19587e-11	5.4911	up
Cocos_nucifera_newGene_17310	251	68	142	49	47	0	1.1569	0.316099	0.662093	0.199871	0.215792	0	0.00681324	2.65483	up
Cocos_nucifera_newGene_17317	226	181	199	655	1585	911	3.12343	2.20858	2.22155	8.48214	25.2287	12.0605	2.00399e-05	-1.70583	down
COCN_GLEAN_10006913	316	390	341	129	126	61	13.8275	17.4155	15.0787	5.04737	5.5074	2.70237	2.52287e-13	2.39281	up
COCN_GLEAN_10006918	8822	18659	18964	5252	7782	6452	270.957	585.052	589.362	144.485	239.547	203.326	1.04916e-06	1.87314	up
CUFF3.29.1	407	319	424	2023	1980	1380	20.0468	16.0461	21.1276	89.3925	97.885	69.8389	7.65735e-13	-1.54688	down
COCN_GLEAN_10007068	33	26	23	211	183	139	2.13039	1.72739	1.48614	12.3644	11.9928	9.32245	5.42934e-08	-1.99582	down
COCN_GLEAN_10007062	129	141	143	93	58	40	7.09295	7.90185	7.9505	4.58523	3.15712	2.2228	1.82633e-06	1.78165	up
CUFF50.276.2	42	21	32	932	1391	1216	4.40102	2.24359	3.33063	88.3402	147.524	132.058	1.04644e-34	-4.51373	down
CUFF38.233.2	961	763	716	482	404	325	10.6274	8.61301	8.01247	4.76996	4.47502	3.68206	1.61012e-14	1.6736	up
Cocos_nucifera_newGene_20057	43989	35924	43639	9860	13093	11368	752.996	596.394	738.325	145.098	211.659	192.489	8.33482e-26	2.47478	up
Cocos_nucifera_newGene_20056	38	41	29	119	171	108	2.76261	3.0075	2.12795	7.7986	12.5134	8.1192	0.00489318	-1.19531	down
COCN_GLEAN_10009753	89	167	66	494	490	419	2.70512	5.16474	2.00557	13.4663	14.9314	13.0634	0.000770423	-1.42233	down
CUFF21.34.1	64	119	87	535	376	326	3.15008	5.98816	4.34317	23.6373	18.5661	16.49	3.43216e-05	-1.48596	down
COCN_GLEAN_10003367	111	197	152	778	486	681	9.78383	17.7853	13.6323	61.7329	43.1139	61.9195	0.000114114	-1.3957	down
COCN_GLEAN_10012527	94	56	66	1054	697	613	1.47759	0.901488	1.04319	14.9072	11.0363	9.93891	4.96244e-19	-2.74391	down
COCN_GLEAN_10016537	17	10	7	361	259	195	0.39589	0.243996	0.152766	7.7352	6.21491	4.77972	5.33059e-17	-3.80569	down
COCN_GLEAN_10016538	15	10	7	674	394	222	0.544821	0.361055	0.247408	22.1431	14.4744	8.32745	6.93711e-19	-4.48226	down
COCN_GLEAN_10015934	2975	1526	1642	18760	14148	9087	180.207	94.3492	100.64	1017.81	858.974	564.774	9.76525e-10	-2.06099	down
COCN_GLEAN_10024748	301	184	183	1515	1534	1224	4.74761	2.95807	2.91945	21.4407	24.2933	19.8441	2.72852e-13	-2.00115	down
COCN_GLEAN_10024741	181	246	123	123	127	127	18.9418	26.2931	13.007	11.4598	13.3156	13.5942	0.00262416	1.18153	up
COCN_GLEAN_10024747	10	7	2	151	179	116	0.358437	0.238741	0.072586	4.83026	6.42049	4.25418	1.14289e-10	-3.73296	down
COCN_GLEAN_10024744	2467	1756	2190	686	638	778	57.5871	41.8472	51.7359	14.3347	14.9081	18.6295	2.55141e-18	2.23054	up
COCN_GLEAN_10022590	52	36	53	605	351	363	3.49952	2.45167	3.59006	36.4219	23.6761	25.0632	1.22931e-13	-2.5146	down
COCN_GLEAN_10022593	966	823	587	8879	3133	7502	15.4421	13.4308	9.49491	127.139	50.2031	123.053	3.02629e-08	-2.33556	down
COCN_GLEAN_10003024	185	224	186	30	45	24	13.5197	16.7328	13.7012	1.94846	3.2937	1.792	2.36516e-18	3.20706	up
COCN_GLEAN_10017600	76	45	41	181	291	204	2.48077	1.50736	1.36855	5.35431	9.61383	6.90979	0.0012648	-1.38826	down
CUFF24.207.1	1770	2394	1579	765	562	446	48.3669	66.7857	43.6598	18.7116	15.3693	12.4863	3.79959e-18	2.3641	up
COCN_GLEAN_10024294	249	295	257	1170	985	714	15.6871	18.9218	16.3455	66.0477	62.2044	46.1609	7.93501e-07	-1.15051	down
CUFF4.329.1	3228	2211	1776	1043	668	527	55.3302	38.6948	30.8007	16.0121	11.4692	9.26186	8.41381e-14	2.34937	up
COCN_GLEAN_10005039	321	302	234	1514	1102	825	4.65711	4.47545	3.4278	19.7062	16.0505	12.2952	9.09917e-07	-1.30773	down
COCN_GLEAN_10005031	108	66	77	944	516	395	1.43646	0.895793	1.03886	11.29	6.90736	5.41404	8.52693e-09	-2.15365	down
Cocos_nucifera_newGene_19671	44	30	58	14	19	29	0.460849	0.324143	0.823033	0.130431	0.24295	0.539732	0.00901531	1.62884	up
CUFF34.537.1	5844	15369	7306	432	350	457	650.21	1745.71	822.482	43.0143	38.9288	52.0682	1.71956e-34	5.08021	up
COCN_GLEAN_10014046	1779	827	604	8669	3246	9245	27.1994	12.9078	9.33731	118.739	49.7395	145.056	0.000110085	-2.02942	down
CUFF6.124.1	447	544	553	43	85	23	52.3891	65.0225	65.5849	4.48709	9.96781	2.65549	4.90458e-19	3.94815	up
COCN_GLEAN_10002863	72	47	34	414	241	342	2.55707	1.68072	1.20873	13.1484	8.57869	12.4531	1.36008e-06	-2.00879	down
COCN_GLEAN_10020533	2351	2007	1940	587	622	716	109.059	95.0592	91.0778	24.3746	28.9138	34.0439	8.10018e-21	2.331	up
COCN_GLEAN_10011035	11538	13612	15783	3849	1935	3427	662.142	797.464	916.46	197.832	111.28	201.784	1.75705e-17	2.77324	up
COCN_GLEAN_10020539	106	71	87	883	733	615	3.0719	2.08522	2.54351	23.0386	21.4025	18.3796	1.12332e-21	-2.39295	down
COCN_GLEAN_10011034	413	172	245	189	177	169	11.6962	4.95433	7.00079	4.78693	5.02124	4.90932	0.00124018	1.25968	up
COCN_GLEAN_10018248	86	113	100	392	470	274	1.12251	1.50651	1.32823	4.62095	6.19061	3.69151	9.66722e-05	-1.23475	down
CUFF26.799.1	3737	3152	3032	1401	1734	1623	45.7287	39.3754	37.5421	15.3548	21.2567	20.3677	1.05323e-12	1.6918	up
COCN_GLEAN_10021660	1759	3724	2238	1709	1416	1974	58.6267	126.757	75.4816	51.0131	47.312	67.5032	0.00138831	1.22895	up
COCN_GLEAN_10021666	89	71	67	36	56	16	9.49624	7.66399	7.16356	3.4131	5.91031	1.72346	0.00150329	1.70359	up
COCN_GLEAN_10006070	287	229	258	1515	1224	1116	5.87403	4.78873	5.33044	27.8045	25.1387	23.4675	3.03507e-17	-1.6423	down
COCN_GLEAN_10006073	8	1	8	383	245	327	0.233943	0.023642	0.249085	11.0166	7.87754	10.7745	7.90548e-20	-4.97659	down
COCN_GLEAN_10006075	0	0	0	76	32	60	0	0	0	2.94192	1.39539	2.67511	4.98291e-07	-6.19156	down
COCN_GLEAN_10013804	5056	4033	3170	2479	1941	2243	50.0703	40.7712	31.765	21.9874	19.2585	22.7851	4.31799e-09	1.52143	up
COCN_GLEAN_10013805	120	106	142	696	916	569	4.17264	3.77659	5.02011	21.8543	32.1539	20.4508	4.11934e-11	-1.88533	down
COCN_GLEAN_10013803	88	79	87	842	764	701	3.71291	3.39812	3.68767	31.8384	32.3551	30.396	1.31291e-30	-2.5078	down
COCN_GLEAN_10013800	106	111	168	4	41	18	2.56658	2.72117	4.10564	0.07924	0.982916	0.431919	2.32479e-05	3.04553	up
CUFF23.376.1	2778	3192	2642	2329	2879	1617	25.4709	29.8783	24.5155	19.1298	26.4558	15.2117	8.91798e-05	1.00548	up
CUFF51.56.1	170	83	115	388	440	342	21.5328	10.6655	14.6996	44.0317	55.8344	44.3778	0.00436482	-1.00315	down
CUFF30.428.1	662	422	318	367	185	291	58.1856	37.8333	28.2387	28.8679	16.2594	26.1925	0.000700825	1.36608	up
COCN_GLEAN_10023336	109	126	172	99	59	91	9.71983	11.466	15.5171	7.91738	5.28479	8.30991	0.000969282	1.33955	up
CUFF42.703.1	6273	6102	6754	1768	2079	1621	79.5334	78.9752	86.6465	20.0726	26.4093	21.0834	1.57447e-39	2.45494	up
Cocos_nucifera_newGene_13323	30	48	28	0	7	4	0.35625	0.580975	0.334228	0	0.07964	0.036991	0.000109061	3.50287	up
CUFF16.334.1	15	9	10	223	213	215	0.279226	0.166837	0.197172	3.96332	4.23991	4.38285	6.11305e-17	-3.53374	down
CUFF33.588.1	35	37	31	326	302	230	0.576333	0.612542	0.506928	4.84134	5.01369	3.91181	2.33488e-14	-2.3593	down
CUFF7.78.1	2034	1599	894	305	133	439	147.818	118.605	65.7007	19.8417	9.66564	32.6694	1.52161e-08	2.89235	up
CUFF40.118.1	18	5	26	102	96	73	3.20082	0.823608	4.66524	16.2366	17.0484	13.2929	0.0069532	-1.72467	down
Cocos_nucifera_newGene_9901	533	849	775	208	244	276	23.7684	39.5738	35.4857	8.06936	10.4971	12.212	7.44361e-11	2.18083	up
Cocos_nucifera_newGene_9905	9	9	12	144	319	137	0.069865	0.095672	0.113673	1.27996	3.21554	1.42386	1.85438e-10	-3.52866	down
Cocos_nucifera_newGene_9904	474	321	286	140	302	173	5.96334	4.12096	3.63394	1.57442	3.80409	2.22836	0.000581501	1.43071	up
COCN_GLEAN_10016589	57	63	72	20	31	35	1.92136	2.16522	2.44624	0.604986	1.04624	1.2019	0.00050629	1.73949	up
Cocos_nucifera_newGene_8059	257	300	247	96	218	134	8.58354	10.2424	8.37267	2.855	7.29611	4.58081	0.000384183	1.46274	up
Cocos_nucifera_newGene_8053	149	59	148	489	826	274	1.31659	0.549677	1.51791	3.95189	7.93996	2.7932	0.00490933	-1.44134	down
COCN_GLEAN_10004559	799	714	824	2696	2315	2557	31.9977	29.1995	33.4161	96.7786	92.9772	105.158	2.56913e-07	-1.03857	down
CUFF10.626.1	558	634	510	3282	2976	3117	29.207	33.8927	27.0231	154.065	156.34	167.648	5.17461e-17	-1.79609	down
CUFF12.70.1	314	328	312	1680	1784	1228	4.03036	4.30277	4.04693	19.3476	22.9839	16.1926	1.47733e-15	-1.61863	down
COCN_GLEAN_10011514	6	0	2	174	28	49	0.167507	0	0.06396	4.90241	0.880614	1.56776	0.000149001	-3.73388	down
COCN_GLEAN_10009709	1281	1634	1561	172	137	257	24.3159	31.6717	29.9962	2.91413	2.58983	4.99538	2.68661e-23	3.55548	up
CUFF47.521.1	150	227	158	803	608	574	11.2879	17.5115	12.0983	54.4594	46.139	44.5274	3.94452e-05	-1.20301	down
CUFF12.492.1	9	6	17	158	152	135	0.69113	0.455534	1.42525	11.8558	12.7774	11.5529	1.54101e-09	-3.04766	down
COCN_GLEAN_10010645	6194	4931	5898	3151	4101	4170	140.114	113.878	134.99	63.8379	92.9612	96.7828	7.79841e-06	1.19929	up
COCN_GLEAN_10010647	470	234	345	2868	1842	1802	10.0579	5.10612	7.4746	55.0244	39.5412	39.5913	6.79339e-10	-1.94192	down
COCN_GLEAN_10010646	3325	2074	1972	1390	902	739	51.7182	32.9304	31.0248	19.3558	14.0505	11.7931	1.17344e-10	1.9449	up
COCN_GLEAN_10010641	113	69	78	453	559	309	2.59313	1.60115	1.8044	9.32539	12.8659	7.27469	1.45104e-06	-1.6534	down
COCN_GLEAN_10004557	83	219	179	69	45	9	1.80656	4.88228	3.96083	1.34663	0.985173	0.18496	0.000113298	2.57963	up
COCN_GLEAN_10010648	1977	2712	2417	1548	1257	1024	32.8475	46.0126	40.6401	23.0435	20.9321	17.4578	6.34432e-12	1.56348	up
COCN_GLEAN_10017913	42	24	32	241	84	119	1.78023	1.05067	1.3795	9.30244	3.62555	5.22981	0.00617301	-1.44627	down
[truncated: 10,096 more rows]

## Sheet: Table S3c
Table S3c. 9968 DEGs annotation in RNA-seq in LT30 vs.CK30
[truncated: 9,969 more rows]

[truncated: 11 more sheets: Table S4, Table S5a, Table S5b, Table S6, Table S7, TableS8, Table S9a-b, Table S9c-d., Table S10, Table S11, TableS 12]
